# Supplementary material for: B-Vitamin Levels in Human Milk among Different Lactation Stages and Areas in China
Source: PLoS One. 2015 Jul 17;10(7):e0133285. doi: 10.1371/journal.pone.0133285 (PMC4505892; doi:10.1371/journal.pone.0133285)
Supplement: S1 Table — (XLSX) [file pone.0133285.s001.xlsx]

## Sheet: Results
Number	VB1	VB2	nicotinamide	pyridoxal	FAD	pantothenic acid
1	7.7262	58.9926	599.619	2.1576	705.744	1874.51
2	26.8408	29.7188	817.551	1.5284	447.451	300.319
3	3.9296	49.7456	1610.22	4.6452	812.556	1246.32
4	7.5512	21.8432	934.09	4.7868	160.307	652.935
5	13.3604	23.089	889.829	2.3924	152.856	232.499
6	11.96	34.7384	558.789	2.5836	276.864	377.27
7	54.7524	53.98	121.227	12.3594	426.787	811.829
8	10.61	54.8036	284.218	4.8166	244.039	894.685
9	6.0828	58.63	228.303	4.1184	185.406	466.331
10	36.9864	55.7474	2998	7.3496	458.95	785.148
11	9.6896	62.6162	1012.84	4.8356	338.77	944.513
12	13.3038	29.9948	1515.61	8.693	291.492	569.986
13	10.2878	7.1846	1002.1	2.2182	121.847	249.971
14	14.8952	23.7546	2400.13	3.2296	239.243	1414.54
15	110.812	34.8334	898.318	1.8216	293.899	472.298
16	6.7128	9.9196	533.342	2.1984	460.61	2533.85
17	170.477	16.9496	1024.9	0.766	487.855	1279.23
18	7.1034	50.0916	879.884	1.2554	492.521	1321.04
19	24.0586	30.5984	744.36	4.122	521.931	3774.51
20	36.7494	29.176	876.188	7.987	777.434	1180.89
21	11.1706	22.1058	918.537	1.8318	167.563	530.431
22	12.9434	35.3364	2667.84	4.1188	417.974	260.06
23	6.192	50.3522	739.742	2.5776	686.779	931.987
24	8.1976	20.7662	635.554	2.409	135.902	553.901
25	5.33	20.2944	538.387	2.4376	140.3	540.728
26	29.1624	15.061	1305.86	2.0426	154.6	788.532
27	23.7292	12.7818	763.814	50.396	107.933	621.332
28	24.2246	49.6476	424.594	1132.21	231.573	1334.32
29	19.6104	28.246	1694.47	17.5606	190.141	2344.21
30	12.922	13.838	580.587	1.4012	335.885	703.562
31	17.849	44.0706	1280.61	22.6896	422.513	2612.58
32	27.168	91.2262	676.028	11.7916	399.429	2511.26
33	5.011	41.0664	354.487	4.1594	453.14	2160.67
34	10.517	29.8942	1459.06	3.3726	248.513	210.07
35	11.296	33.3074	1450.42	2.8362	532.403	1378.73
36	16.1624	48.9142	597.476	4.8308	595.353	1069.77
37	4.8782	27.2458	227.12	3.021	490.781	541.666
38	24.0932	42.518	2275.09	11.5806	478.399	347.421
39	6.1746	12.8222	390.635	1.3916	301.638	708.048
40	9.7198	10.5578	772.81	1.7232	114.996	130.186
41	11.4298	54.7314	672.103	12.7282	416.283	892.137
42	7.8246	20.3758	630.235	1.6054	216.783	572.507
43	4.4604	20.0918	696.721	4.1526	232.163	2529.74
44	20.9836	27.5116	912.64	51.3018	604.982	2470.6
45	16.5132	265.927	658.478	70.201	314.662	2703.76
46	19.9405	322.042	1272.53	42.7123	384.08	2516.36
47	18.4024	35.21	1079.86	34.1748	542.742	1824.52
48	50.048	155.052	2213.74	165.338	465.582	3390.4
49	24.8442	52.955	360.541	28.8646	459.723	1216.22
50	5.2044	8.2662	403.657	1.2934	90.1714	955.227
51	11.8022	23.761	2130.23	20.9398	511.247	1674.29
52	2.9108	22.2346	369.571	0.9432	275.592	770.943
53	153.317	13.838	315.024	27.4338	452.191	1489.71
54	26.2492	43.9602	1190.38	39.5734	381.231	1342.14
55	8.9162	35.14	1501.51	4.035	295.936	490.965
56	28.6132	20.4238	680.376	48.0898	294.488	1057.27
57	29.6092	86.0094	896.16	80.8148	394.554	1832.58
58	57.643	26.923	619.553	45.1504	320.507	1420.61
59	42.4868	57.8948	978.444	65.8646	426.879	1265.72
60	19.4756	26.0596	1736.14	38.0846	331.933	2887.74
61	23.6862	36.8474	1947.01	31.5104	460.407	1661.73
62	36.8839	19.5508	683.587	53.8709	588.183	1329.82
63	23.2524	48.5252	1257.69	48.9164	452.15	2032.16
64	16.104	41.1056	738.043	17.8832	613.676	2088.72
65	18.0606	108.244	549.677	39.3546	294.217	2244.73
66	47.7634	23.5266	571.3	68.6602	446.8	1089.14
67	36.6586	55.6724	404.145	43.6622	245.633	638.274
68	25.1362	81.4444	1492.28	79.6318	506.953	2176.79
69	19.202	78.1158	2148.51	38.54	576.433	2266.58
70	55.3886	36.9352	536.475	74.87	452.882	967.955
71	26.7043	29.4799	559.765	78.3881	288.173	679.09
72	17.8504	65.9906	318.403	50.4896	302.004	1129.25
73	17.1546	22.8432	804.736	33.3434	511.856	1344.83
74	16.4544	21.5278	832.339	101.678	292.272	752.841
75	16.1462	45.4208	421.699	23.2992	339.63	977.521
76	15.5768	82.866	4608.09	6.9714	79.1842	6007.79
77	41.9136	33.6317	1646.36	37.4309	643.116	1227.19
78	40.7818	180.465	1686.27	66.2766	1796.59	3694.49
79	12.2138	65.9046	254.602	68.2806	598.542	576.044
80	122.252	84.1586	4099.45	45.7548	154.052	1702.22
81	15.8924	55.9946	129.815	72.3568	359.326	1191.76
82	60.7472	35.5722	1662.35	125.192	453.583	1901.76
83	22.4906	19.6816	669.815	51.722	191.273	912.524
84	25.3738	24.4564	530.366	51.3646	196.196	650.524
85	19.7836	64.825	578.072	90.3376	178.589	1004.69
86	32.322	14.2376	1364.48	40.7414	166.693	1218.96
87	25.847	14.853	679.891	93.0254	138.634	848.718
88	12.7499	50.0578	1156.57	39.4854	287.675	1702.72
89	8.0722	15.9014	720.733	1.571	192.792	352.281
90	45.12	22.467	1164.49	4.3234	265.971	561.602
91	36.9946	5.4508	871.802	0.8672	201.111	348.139
92	7.9796	15.3798	438.742	1.55	210.817	510.848
93	6.3564	16.5146	637.922	1.4852	70.5276	875.976
94	7.1772	16.6776	904.102	1.2206	104.461	85.5998
95	19.5044	8.8166	418.823	0.9762	35.4576	192.783
96	22.5844	14.036	468.351	0.3752	32.5008	260.585
97	18.6034	20.7087	2137.67	1.8061	157.336	737.671
98	3.642	34.5292	424.354	2.3088	125.851	1301.88
99	25.149	18.0714	528.417	2.3578	158.296	483.167
100	55.717	22.9832	665.864	3.0878	86.9957	381.815
101	25.1876	17.3686	1258.05	1.4612	180.118	639.377
102	101.438	12.2212	1215.32	0.7352	113.122	477.259
103	26.4112	17.4862	980.349	1.249	222.47	595.057
104	132.23	21.8612	1298.69	2.4126	135.328	138.215
105	2.8262	18.6718	989.474	1.512	204.4	535.505
106	66.6836	26.2305	226.317	1.4963	112.292	296.163
107	101.249	26.4622	573.608	5.6226	74.7545	96.7564
108	42.9452	10.718	894.584	0.7894	70.1392	143.646
109	1.6978	13.1008	375.102	1.3006	22.5053	102.111
110	471.96	26.223	647.812	1.3888	177.353	322.129
111	4.5342	6.6082	533.949	1.2374	87.3891	74.133
112	91.858	90.3008	1208.86	27.581	121.872	3074.07
113	25.547	20.4092	1281.81	2.3416	248.394	695.058
114	45.3174	17.725	2166.41	1.9286	83.1927	591.015
115	11.8904	21.2832	554.669	3.5014	358.994	1550.28
116	22.2897	39.1312	713.312	11.8917	111.72	892.227
117	40.8008	33.257	2769.37	42.2334	316.647	2358.63
118	29.5042	20.7548	1463.08	26.0074	235.363	2980.02
119	25.3142	23.0614	960.773	14.1528	701.112	5433.15
120	28.0538	16.1814	809.649	59.4732	518.389	2123.36
121	18.1132	147.945	1237.61	39.7628	817.228	1364.39
122	23.9978	72.708	968.791	15.7362	681.713	3905.36
123	38.8536	36.94	412.338	14.7578	650.309	4591.34
124	16.9008	101.777	508.714	56.9012	610.495	1895.66
125	21.4664	98.5916	488.786	58.7516	661.762	1892.88
126	12.2224	136.241	1441.15	4.67	1521.98	5474.06
127	29.3224	261.756	2643.32	15.3584	835.364	1653.27
128	51.9884	1290.29	689.906	251.583	1351.97	8628.24
129	16.7944	76.3528	188.367	25.856	348.22	2276.51
130	20.4	97.8304	1553.92	19.2512	794.556	1544.5
131	23.5644	51.8958	1368.03	25.7254	855.145	1944.42
132	6.0824	68.4972	768.988	26.0904	301.68	1502.69
133	43.4952	81.5532	2335.83	46.088	769.761	1871.02
134	30.7236	148.404	3938.87	34.4192	1371.48	5565.37
135	18.6688	164.146	1967.08	34.3444	1403.49	3390.48
136	9.5664	35.8672	1439.12	7.828	415.866	676.038
137	54.4624	38.6292	2983.68	7.9268	253.885	451.613
138	69.2802	55.1948	7672.92	85.9168	437.107	1770.92
139	47.988	154.672	1481.44	97.8784	1133.48	3630.16
140	56.8204	82.1656	1400.94	44.6956	551.413	2070.19
141	4.5336	9.562	696.758	1.4764	76.4068	287.067
142	10.5384	206.906	744.388	19.1012	1051.6	1972.09
143	189.334	33.6714	4518.69	12.8454	133.033	4568.4
144	57.134	31.155	2531.79	22.8084	755.203	1521.11
145	15.3992	103.146	1702.37	48.9264	750.317	2495.38
146	16.3562	21.034	4057.86	68.5178	562.243	1406.99
147	13.0018	33.4394	995.222	40.4726	460.029	1265.17
148	17.939	36.9494	3659.68	22.7718	459.221	1052.41
149		62.6618	4612.28	31.0246	493.329
150	12.9176	60.7404	831.063	43.759	400.372	669.799
151	26.1372	28.0898	1300.21	87.2784	348.541	693.537
152	37.0812	55.7888	625.89	44.98	415.461	1691.92
153	73.7856	95.5276	774.124	112.274	1355.63	3031.66
154	29.2142	643.792	810.501	35.3328	3781.17	2123.84
155	21.82	117.353	567.117	67.648	464.846	2665.3
156	29.9692	75.9128	610.742	52.8048	497.301	2212.98
157	33.5988	56.934	788.832	91.1656	876.278	785.299
158	24.6738	13.042	1048.96	48.2554	298.421	1465.68
159	81.7872	170.843	1266.58	131.405	953.888	1844
160	32.5152	111.93	741.108	67.376	290.854	3172.1
161	34.408	105.512	628.747	92.75	1393.74	1506.88
162	30.7732		2008.15	18.0844		1921.81
163	35.1414	61.1834	1077.66	100.321	450.539	1744.83
164	30.798	118.785	578.382	57.4296	1066.95	2123.63
165	75.9236	69.1512	330.548	91.4592	788.687	2180.48
166	59.4032	83.636	863.274	101.662	472.28	1693.93
167	30.7272	42.9304	417.815	55.7072	427.505	2233.19
168	16.7236	131.484	1112.3	55.0764	1003.27	2796.44
169	37.5	144.472	1174.11	67.246	1161.53	4466.93
170	36.532	24.4748	388.747	39.3544	465.261	1436.97
171	61.6212	67.76	734.04	104.308	614.05	1908.67
172	28.6152	150.816	771.189	110.558	1936.64	3028.14
173	52.4536	43.408	975.247	103.48	1089.95	1262.26
174	26.7072	61.6464	1121.53	34.858	1290.05	3134.52
175	34.74	142.232	922.082	75.2764	1142.19	2198.94
176	6.0832	52.8962	893.74	24.4292	1209.77	1288.95
177	35.9904	98.2212	58.2268	47.612	216.206	774.63
178	23.2364	50.0432	736.747	34.5336	564.539	3277.11
179	50.2948	201.67	6240.85	17.6628	1130.57	5789.02
180	34.2668	27.5736	1693.42	38.2864	576.191	1408.43
181	25.5944	85.1896	723.072	97.0976	465.856	1234.75
182	19.2256	29.2144	1060.31	13.3328	208.754	2117.89
183	18.7612	80.8372	508.969	90.0888	499.226	1749.19
184	4.7156	43.8528	1190.04	2.8724	1589.24	3167.7
185	11.5752	40.7396	3167.11	6.5408	1121.64	1765.52
186	13.1988	39.5712	1423.59	2.8236	1781.28	2674.13
187	7.1476	26.6424	514.432	3.7788	2125.33	7135.43
188	5.2356	8.5224	862.654	2.2524	1642.56	5034.32
189	6.4586	28.0532	1645.39	1.1648	1949.01	3233.91
190	22.3084	89.5436	2359.93	37.5692	5362.62	5956.45
191	30.736	279.329	1500.53	71.5084	3159.92	14059
192	9.8204	65.7132	729.201	8.7756	3233.97	7997.65
193	4.5112	16.9108	437.05	3.8584	2632.48	4175.46
194	6.8492	37.7468	551.133	3.3388	2901.63	2698.94
195	5.0504	45.8092	1903.86	3.348	1730.05	3314.79
196	3.9492	51.2264	427.241	3.0748	2080.57	5166.61
197	9.5092	73.8444	3564.22	3.8748	1903.21	2253.51
198	4.1534	348.604	223.777	76.6444	1381.04	5506.42
199	12.1584	57.0356	1061.02	5.3216	2507.39	1533.94
200	5.9088	117.205	598.693	4.2108	1784.45	4707.79
201	19.1008	75.828	2727.62	24.4416	1927.76	3364.06
202	10.2192	29.606	666.316	3.9452	970.055	2350.83
203	7.9776	72.9012	786.996	13.958	1262.18	4611.37
204	6.6512	47.1268	677.825	3.7404	1473.55	2240.93
205	11.4104	54.2524	1684.66	4.2872	1799.83	2679.58
206	6.1896	61.2088	1954.6	6.2468	1543.74	8815.65
207	17.0778	90.0894	970.971	23.5892	1420.52	3843.55
208	9.16	59.1956	663.946	4.678	2811.02	3019.18
209	8.0028	138.863	941.037	18.3516	2464.06	5357.09
210	3.9228	73.7072	686.307	20.212	3833.41	14956.3
211	10.8124	35.6588	1332.99	12.8952	1173.01	2528.28
212	8.7632	31.718	1029.68	1.7972	1407.19	1211.92
213	5.5124	47.7396	405.245	2.4428	1751.29	2085.39
214	15.0244	200.257	362.642	51.0144	1472.09	1759.52
215	6.044	34.6498	1161.21	2.1046	1760.18	4798.46
216	23.9332	464.473	1099.9	30.5056	2599.24	4276.39
217	8.4844	30.7268	936.188	18.296	1168.84	2083.94
218	4.62	26.4824	411.038	5.8408	1482.57	2554.53
219	6.714	46.9736	548.416	8.7544	1021.44	2448.69
220	6.2916	70.8904	1899.74	30.7964	1748.48	2148.13
221	11.1348	79.3468	876.007	32.6152	1189.27	2587.99
222	6.0736	23.4224	465.048	9.9156	1099.26	2396.81
223	7.4164	36.3476	392.362	1.8872	1361.53	1560.93
224	8.0584	224.476	514.862	24.9506	1587.08	5853.88
225	17.6464	153.203	546.672	82.0388	1331.67	5208.41
226	13.1184	172.778	882.821	23.3136	1347.08	3439.63
227	36.77	58.8212	1291.38	59.052	1673.3	5956.19
228	5.354	45.5244	843.155	0.9772	1850.08	3061
229	5.012	44.1648	842.385	2.1084	1238.55	3436.85
230	7.8812	35.3848	377.81	6.8208	1531.72	3144.7
231	16.4308	62.738	1649.67	4.2384	1526.37	2172.88
232	8.4336	19.9108	1184.59	2.7172	1959.49	3146.87
233	13.267	63.723	1545.89	7.8118	1732.85	2125.18
234	13.267	35.0844	82.3904	2.4312	1498.33	2406.4
235	15.0396	101.914	1019.73	40.492	1688.35	4346.45
236	5.8152	30.8804	948.281	1.606	1152.13	2691.48
237	16.2756	56.808	2259.17	49.2988	773.077	5075.93
238	7.0592	49.3656	2253.9	5.7684	1203.76	2889.86
239	8.6976	45.9996	2353.15	22.3096	1439.79	3824.73
240	3.6456	41.9008	292.429	17.3076	1706.24	1809.9
241	3.976	31.5732	462.267	5.4334	2077.38	2497.52
242	4.76	37.6208	3070.53	9.13	2966.69	2234.43
243	10.0336	60.7716	1824	42.0644	1918.84	4529.09
244	6.0432	63.0204	1125.85	9.3872	3018.47	3757.11
245	49.2952	45.4264	927.675	163.063	1290.62	2198.83
246	44.952	36.3832	1362.13	109.572	2316.81	2049.91
247	71.8572	285.82	567.222	115.45	2354.42	1988.5
248	143.223	46.5272	1337.15	66.62	1368.44	1895.33
249	37.5688	23.1268	1566	74.512	717.397	1901.96
250	31.65	49.0196	736.96	58.638	2299.86	1932.56
251	42.0336	92.876	732.455	178.203	1859.06	2357.93
252	31.7336	42.304	699.144	78.0572	1434.16	2133.85
253	44.7576	48.932	404.621	126.076	750.209	2169.47
254	21.441	28.041	1345.24	51.1824	2748.83	1743.69
255	46.8416	81.32	902.43	134.391	4394.35	2768.26
256	63.5488	38.8476	1702.46	30.7708	2319.33	2521.04
257	80.3084	27.5868	1089.43	96.3988	1300.29	2599.64
258	99.454	10.4484	1275.22	90.3988	1683.94	2140.6
259	65.644	29.6944	880.372	81.0688	3001.24	1789.67
260	60.8828	61.2928	2332.63	166.23	1798.55	2265.52
261	62.3	58.9464	995.086	61.9804	2449.53	1530.53
262	73.694	61.2976	979.296	127.536	2698.57	1522.98
263	38.2254	28.2156	837.498	85.4962	1666.36	1306.25
264	92.1916	32.1168	1005.96	130.362	2336.04	1241.98
265	101.726	64.7904	1425.52	184.071	3617.58	2419.76
266	24.8432	56.0048	1206.53	128.304	2170.88	5177.94
267	29.1996	117.435	1938.29	67.9112	1950.24	5166.53
268	34.1876	83.6764	2527.45	82.8872	2937.9	3945.79
269	3.964	26.3428	571.028	35.1372	1637.82	2074.21
270	38.9032	43.2292	2345.85	81.3084	2455.5	3055.47
271	70.7164	96.916	2642.52	94.8132	2340.46	3260.87
272	56.151	53.857	2172.6	92.4478	1883.27	3263.85
273	19.5748	58.4588	3629.17	29.6392	4304.36	2796.5
274	27.4948	40.4724	1795.12	111.108	2704.48	6680.31
275	22.316	76.6752	1764.44	48.1764	4499.2	4686.9
276	15.218	83.0796	267.944	43.0392	4589.35	3039.03
277	14.5952	22.9984	1516.29	19.8532	4873.66	2349.89
278	10.1196	34.4376	936.438	16.454	8788.04	4277.75
279	6.2102	28.8758	1798.86	1.8754	278.987	1024.17
280	10.1965	45.565	1617.16	6.8053	343.024	1594.97
281	5.5484	32.3806	883.944	6.816	383.244	786.172
282	23.2158	19.6646	4013	5.8294	304.625	1511.72
283	6.1878	22.6914	1567.27	1.884	391.704	1093.03
284	3.1838	16.512	569.477	1.464	310.555	221.583
285	8.063	14.348	715.884	1.7234	178.383	978.193
286	4.1822	55.9062	418.761	1.5102	653.269	3461.43
287	2.9246	32.515	989.282	0.1932	320.376	1535.77
288	2.611	37.7324	2470.76	2.282	382.35	2225.78
289	12.9836	28.9332	2352.59	1.1666	487.32	1654.76
290	1.8176	29.2006	295.389	1.3714	1164.71	2030.7
291	2.5792	32.5742	741.235	0.7178	717.888	1228.28
292	15.5338	28.0508	2795.83	1.118	464.721	453.173
293	5.0786	36.209	2145.46	0.8072	969.979	2335.46
294		41.3432	3000.56	3.184	697.15
295	5.5112	33.128	1200.19	3.6382	318.582	451.161
296	4.55	18.0624	2431.35	3.6432	463.395	1173.09
297	2.0688	16.1768	484.723	2.4394	758.067	1258.48
298	1.1026	31.035	5050.58	1.721	966.572	4878.32
299	4.9952	21.6622	775.183	2.5586	826.831	1823.76
300	1.941	41.2078	541.728	2.094	1083.86	1942.02
301	9.5534	29.1178	715.684	2.5706	684.978	938.454
302	5.5528	35.5704	1297.96	1.6278	2495.19	7156.69
303	17.8	42.7934	2248.8	3.7696	836.611	3154.2
304	2.3527	22.4127	261.559	1.7382	719.958	462.15
305		21.2984	710.17	2.0026	1966.51	2426.01
306	7.3544	31.1366	1701.35	1.659	853.04	345.025
307	4.272	8.569	366.54	0.9654	414.162	587.087
308	3.8436	123.988	1059.82	42.2642	688.972	1456.2
309	6.7388	19.1548	1330.69	10.5076	594.846	1318.01
310	2.4466	41.4596	1466.97	13.4526	2732.08	1536.59
311	10.6328	39.991	1395.98	7.4192	1152.19	1187.93
312	18.2914	125.042	1223.56	22.5832	1175.76	3513.23
313	4.9664	55.7532	1282.57	8.7222	1035.96	1989.65
314	12.4312	16.536	1596.08	14.8256	530.985	1009.7
315	9.1502	56.5108	2108.47	7.2002	515.105	1822.14
316	7.2368	51.1502	449.849	18.7506	406.891	2240.28
317	2.4928	54.5832	583.054	7.8612	1165.4	670.51
318	6.202	76.691	558.933	9.1844	903.075	1367.69
319	2.6688	97.8506	1255.66	10.788	645.681	1663.13
320	4.6686	13.3844	338.021	12.3778	419.871	1605.09
321		37.543	241.648	9.1486	238.661	920.171
322	11.7153	31.4208	1213.78	30.1012	439.592	3280.74
323	8.2036	84.7966	877.906	10.9468	846.735	1181.26
324	1.9808	29.445	263.4	11.9764	457.42	1116.29
325	19.649	49.0584	577.089	9.036	458.252	1301.49
326	8.646	28.818	726.968	19.0422	330.197	530.525
327	15.086	76.2702	918.513	74.1934	219.327	1328.56
328	8.1158	78.7394	843.028	21.597	436.243	900.743
329	11.25	80.4052	1275.21	37.4386	524.023	1455.93
330	7.4566	49.9268	543.214	30.7964	321.962	1282.91
331	6.9579	37.0193	1716.92	13.4979	164.548	940.156
332	18.8738	65.8844	1636.18	53.4938	145.155	1427.58
333	2.0474	15.9754	2230.89	3.7396	275.311	804.63
334	15.9416	28.254	663.344	19.5056	180.52	654.741
335	18.864	27.9946	1337.97	26.716	220.866	801.26
336	25.7624	125.072	2725.83	35.5256	208.687	719.112
337	14.7238	47.5188	2285.74	28.1922	330.463	1701.4
338	12.7888	41.8446	571.244	23.4972	310.827	1359.45
339	37.0982	31.932	924.073	235.537	131.215	983.287
340	29.8072	22.0018	831.419	72.19	191.029	636.501
341	24.6082	20.9248	1544.05	86.396	168.182	523.328
342	30.7558	49.189	4963.27	98.85	265.141	2882.44
343	22.9501	17.2688	984.793	50.5219	386.383	690.156
344	19.4674	25.9076	4316.64	69.6932	329.917	2427.19
345	34.6892	20.8038	2019.92	49.5944	1140.38	2299.62
346	22.7948	31.1914	735.822	115.794	449.735	2339.48
347	29.697	40.4054	1131.56	40.9156	548.836	3826.15
348	30.716	76.9256	511.304	107.057	4722.36	2884.27
349	64.3858	28.9386	0	145.595	5147.75	3720.19
350	74.2502	5.345	424.214	142.722	4167.13	4278.21
351	29.7556	18.6872	302.296	64.599	987.544	3433.15
352	43.5672	32.197	313.003	122.999	1710.27	4696.72
353	30.766	38.2955	265.108	126.047	2835.34	4570.78
354	23.6342		460.215	97.972	7111.58	3386.54
355	40.2504	35.338	389.768	176.259	4264.32	2313.79
356	28.0142	12.474	106.729	115.138	1084.51	1839.96
357	44.2566	26.1934	406.826	95.665	2195.96	1696.69
358	27.8622	23.649	270.632	98.0062	1090.94	1760.17
359	40.9436	61.1612	269.197	128.294	1507.16	4817.08
360	41.29	304.936	561.828	290.509	2231.18	1959.83
361	41.4548	36.2006	877.132	53.7628	1085.04	3601.5
362	71.6648	9.9452	566.152	97.8993	769.881	1824.47
363	54.1876	12.5262	1195	58.3692	1924.24	3465.86
364	34.9068	9.1512	762.398	51.1586	897.546	2403.04
365	42.482	31.0206	484.198	127.255	855.552	2695.44
366	45.7634	21.5332	0	54.9714	618.622	2539.72
367	28.7594	23.3544	540.206	54.4608	1528.76	3382.43
368	25.9226	24.6252	705.288	46.138	2526.34	7858.86
369	20.221	16.66	1433.31	24.6362	2015.88	5299.81
370	28.1196	23.037	1124.66	34.9008	3362.65	4547.44
371	12.7404	38.0732	2308.52	15.4244	2025.25	4424.92
372	8.7802	42.5252	628.141	23.121	3140.95	6322.54
373	12.224		1045.92	40.231	3467.81	6986.15
374	14.5402	27.611	570.389	46.9574	894.401	5781.07
375	24.7766	47.417	742.481	115.868	2258.61	8356.57
376	15.0493	43.2678	333.389	69.3937	2050.67	6276.61
377		53.8976	517.881	27.2662	2402.26	5477.78
378	20.1548	28.832	112.554	77.7708	1612.1	6707.09
379	10.334	142.139	443.527	3.1524	1351.95	1363.43
380	2.0596	52.992	451.741	2.6164	1551.08	948.143
381	9.396	35.364	631.655	3.1248	678.611	7686.26
382	1.3492	42.8888	26.8828	8.0552	277.331	242.009
383	1.3476	106.184	188.028	1.4452	983.726	2550.72
384	5.1484	47.202	408.586	3.7584	1116.71	1773.36
385	7.7732	86.7928	661.906	1.2184	1377.87	623.079
386	7.3364	51.5284	433.089	2.0628	1028.85	1240.63
387	5.2534	4.4584	519.235	5.061	1115.51	2364.04
388	11.2416	44.37	818.646	2.688	588.183	2084.93
389	2.5288	51.04	365.052	3.806	1198.87	1863.06
390	6.4612	67.03	1206.84	7.3344	674.478	1108.17
391	14.2916	87.9036	441.52	3.6628	1092.95	3070.32
392	11.9308	56.0372	527.029	3.8768	571.284	520.722
393	16.698	94.6284	1555.5	3.4684	1297.59	1272.72
394	3.6692	172.16	170.54	3.2768	1599.6	3533.59
395	10.7852	36.2184	522.8	3.2388	220.717	492.965
396	6.652	51.757	342.121	1.3024	523.713	799.626
397	7.1252	43.4872	387.356	6.4216	380.087	1612.71
398		95.1236	59.284	4.0432	339.334	1051.52
399	1.3156	33.4392	97.7688	2.2312	480.646	228.448
400	7.4292	74.3292	760.073	0.3472	657.3	637.06
401	5.6028	20.3236	342.589	1.6212	271.959	4009.94
402	6.9192	34.7516	702.713	8.004	1014.62	2004.36
403	8.396	36.678	412.443	7.0028	972.397	1970.81
404	2.8224	35.9712	812.862	1.2612	582.305	1891.51
405	21.3844	42.3836	2785.43	4.1846	519.199	544.955
406	15.6324	51.4116	597.681	2.7328	627.758	303.668
407	12.1596	17.5428	302.068	3.91	1161.78	2984.04
408	6.0184	58.5688	687.684	2.94	624.606	2354.83
409	6.8696	46.7488	267.42	2.9128	493.604	1276.2
410	24.6572	15.1536	920.941	9.7196	285.416	1717.88
411	5.4964	43.3312	443.839	3.318	352.885	2446.48
412	1.584	46.53	414.774	2.8132	714.276	1640.08
413	6.6112	97.1448	1392.72	1.6404	1435.13	2250.25
414	10.878	34.0196	424.931	1.9956	239.33	1143.81
415	7.4084	67.5072	1064.93	13.3628	676.811	904.693
416	4.2996	67.2552	988.756	21.2948	465.455	888.818
417	12.6312	112.64	918.444	20.9856	899.088	1836.64
418	4.024	193.874	331.733	26.4252	810.346	1135.74
419	3.778	74.9728	2439.35	51.7048	699.117	1113.02
420	4.6344	73.0008	1073.44	17.3216	604.188	1597.37
421	4.3532	21.9252	409.785	4.4572	635.305	1312
422	13.3776	160.497	617.735	26.1156	991.485	1316.83
423	6.7108	27.9416	1053.35	37.6852	280.154	1839.02
424	5.8728	43.0248	405.193	11.872	868.506	1900.26
425	4.8112	63.298	334.24	22.4216	840.989	1797.53
426	5.4248	38.7332	1107.33	21.2744	1484.36	1225.67
427	6.014	91.5424	699.478	33.6396	856.727	2279.17
428	7.1992	44.0864	1045.33	14.4596	613.148	1745.05
429	5.7868	73.4044	632.074	10.0228	1246.92	1238.54
430	6.0644	22.3596	1165.38	10.4224	638.745	2277.06
431	6.3292	43.9476	1157.51	51.3498	1072.32	1129.95
432	15.602	47.486	2970.08	34.7288	831.084	2428.01
433	7.2828	29.6176	348.943	6.9236	661.753	2128.54
434	32.9232	44.952	3242.51	49.1324	726.58	3095.92
435	12.258	38.442	3951.9	8.9292	1178.43	2494.05
436	23.54	73.8792	1773.79	14.9048	765.541	4577.49
437	16.5092	55.4424	1489.36	25.3996	919.785	3535.61
438	18.624	44.1872	1340.1	27.1648	526.661	1953.1
439	9.7364	50.2648	1945.88	7.382	939.946	2546.45
440	28.183	40.1788	211.983	27.2858	591.663	2356.61
441	60.6248	9.5452	915.316	186.475	361.824	1443.88
442	27.1956	85.6764	644.697	109.888	1309.66	1331.86
443	53.0504	42.872	609.811	71.5364	202.187	1788.98
444	10.1772	14.0304	656.493	61.1308	175.916	1430.09
445	8.062	38.0804	899.768	51.7764	734.3	1108
446	7.452	18.7608	1054.38	42.7188	393.785	3418.89
447	38.1256	221.878	1227.75	140.822	288.436	1649.49
448	13.7848	21.7312	625.162	47.3236	351.111	1690.51
449	30.9332	73.078	177.71	69.138	396.592	433.76
450	17.9056	207.84	1001.11	154.314	136.467	2749.42
451	40.642	38.1864	869.283	109.211	1004.93	3019.91
452	63.03	47.8684	1259.22	186.217	1243.98	2816.3
453	71.3072	58.4848	1362.7	172.413	1042.25	3609.23
454	38.808	40.2468	1594.42	65.0048	489.966	1934.49
455	45.4196	129.368	1363.74	84.0136	761.283	4188.26
456	48.842	33.7816	1143.39	130.011	547.227	2436.55
457	40.4964	21.2424	661.849	70.7952	1262.43	2226.3
458	127.347	32.8384	1518.02	109.184	455.279	4260.68
459	25.9008	22.6072	529.542	77.5142	1479.85	3294.59
460	11.6924	22.4112	1143.94	35.9952	836.715	4556.01
461	7.1008	77.47	136.888	31.3756	898.101	2678.77
462	22.4628	38.6288	1118.6	40.3828	987.206	2979.92
463	29.646	71.2312	1683.28	50.2008	847.296	3902.38
464	20.0876	41.2752	1283.96	110.209	569.569	2161.9
465	23.0432	41.6604	1601.86	34.838	693.061	2910.35
466	39.4904	74.7032	570.806	135.769	1441.02	2483.82
467	44.8112	27.6232	1753.3	94.2292	656.233	2866.49
468	35.0824	43.7828	791.184	79.9096	593.269	1517.83
469	20.3192	67.71	2748.29	27.6004	1148.44	4648.09
470	53.7432	16.0544	1455.88	123.29	827.322	3403.5
471	35.704	117.959	468.327	127.003	2116.72	1818.23
472	56.0704	193.424	1370.7	168.886	791.658	3834.15
473	24.936	38.0748	1531.69	91.2696	1213.21	3041.51
474	35.4612	42.5656	2205.31	138.403	1480.85	2076
475	73.376	40.5552	612.887	94.6124	1752.01	1577.49
476	49.9048	65.6208		7.832	1891.93
477	77.7844	72.938	712.646	136.553	1276.14	1885.79
478	41.5708	14.3432	791.026	96.7148	2251.67	1544.06
479	24.438	91.7804	781.286	92.1092	650.457	1382.32
480	8.7616	64.8052	2020.3	1.8176	1057.77	294.147
481	6.7888	31.0888	497.371	0.49	1153.55	1457.24
482	10.3356	27.04	481.35	0.3032	454.728	1046.73
483	4.402	28.7612	406.082	1.1836	624.777	1439.69
484	10.6376	5.6992	708.061	0.2472	572.336	457.765
485	6.9332	29.3444	485.916	2.9668	1235.32	1723.93
486	9.3592	29.01	490.272	1.2128	260.338	755.94
487	8.504	46.712	554.722	2.5262	1407.52	1462.16
488	6.0952	5.4052	315.118		430.948	102.55
489	12.9132	17.9976	458.586		373.258	1768.55
490	8.002	15.5804	367.082	0.1944	667.093	774.662
491	3.9704	30.194	380.202	0.062	1411.36	2816.59
492		10.1912	499.289		415.378	570.652
493	11.3092	49.3276	1041.61	1.7016	1625.82	1335.05
494	7.3304	32.41	429.727	2.1364	303.252	371.391
495	8.3824	31.938	1106.27	1.102	61.9163	177.091
496	6.3504	34.3142	837.801	1.592	1296.64	2717.9
497	5.2476	40.644	786.299	1.274	2572.31	2147.8
498	6.8164	15.5416	499.722	0.3672	311.672	891.147
499	9.5472	39.6604	1176.9	2.3592	923.565	616.603
500	3.6112	26.1504	512.004		1212.3	1703.07
501	4.77	20.8964	640.386	2.05	1247.62	2031.76
502	5.3148	49.9076	557.025	1.0236	588.101	782.997
503	5.5268	20.7096	558.87	1.1572	845.916	119.737
504	4.1248	37.0676	198.926	1.436	1954	2415.02
505	3.3796	28.689	561.205	1.5634	744.145	1900.6
506	4.998	53.5588	456.987	0.9384	2117.36	1080.58
507	3.4464	37.8624	1090.39	1.2236	1225.41	1843.52
508	6.6912	37.374	718.776	1.2876	1552.9	2369.73
509	7.6052	44.818	708.6	38.5536	3641.04	3014.05
510	7.5896	42.5796	2619.19	5.6732	2375.14	1431.66
511	16.9108	37.2936	790.631	11.6476	2271.21	1854.49
512	7.3496	47.4376	1218.57	3.8248	1936.18	1456.88
513	4.5772	71.2648	933.859	90.3048	3183.52	4591.32
514	6.114	44.3312	572.981	8.8052	2408.47	2208.06
515	5.1784	143.886	498.246	2.9132	2668.31	3493.99
516	3.0152	43.7516	738.558	4.8656	2396.06	3240.72
517	8.8152	19.3112	952.339	7.0256	2047.8	1990.25
518	5.6476	34.1584	1138.49	12.9708	2677.58	3132.57
519	3.6452	51.9784	448.362	2.8048	3634.28	2462.02
520	4.2768	178.219	1298.14	8.0636	2779.27	4486.95
521	9.45	47.5888	1928.32	9.3524	2230.48	1517.79
522	20.9812	23.4096	706.752	7.4244	2279.12	3192.44
523	9.0148	26.8604	448.824	30.226	2223.52	1634.52
524	6.628	68.5664	802.642	12.6948	4600.75	2390.63
525	10.0328	25.25	1938.29	32.8116	2885	2534.85
526	4.224	26.6432	730.998	13.556	2557.34	2081.61
527	8.7956	31.0364	801.076	19.1264	3328.62	2594.87
528	3.4444	42.642	1046.44	14.3028	3808.38	2928.84
529	4.1016	33.1356	967.882	22.2716	2286.92	2592.57
530	11.0176	71.7044	1276.89	7.168	3358.91	2434.49
531	3.8596	25.0096	714.77	6.3706	3374.15	2784.31
532	10.1716	74.9524	1486.82	24.3188	3536.71	2507.91
533	0.9788	51.0244	335.778	2.3416	1937.67	2879.39
534	7.9436	45.1604	883.285	11.9104	2444.99	4239.73
535	6.6132	48.5608	336.723	5.1132	1285.13	2866.17
536	4.7076	65.2016	2590.31	10.816	1608.46	1839.91
537	7.0708	27.1492	622.46	4.9896	2057.71	1945.44
538	1.93	34.1048	557.114	7.7	1437.16	2431.48
539	26.5264	31.19	860.582	90.6588	1556.57	2163.62
540	36.0204	52.1636	753.007	119.564	1585.95	1880.75
541	26.2796	76.7928	679.985	82.2292	2238.62	3396.13
542	55.5196	57.8672	674.046	54.2124	949.728	1217.82
543	30.8888	30.686	764.973	50.7448	489.365	1425.78
544	18.688	44.99	710.582	48.6544	1227.2	2127.85
545	47.4012	34.422	316.477	29.3952	685.424	1848.96
546	10.4388	82.3388	214.85	50.0772	962.269	1540.54
547	41.9428	25.1376	832.67	32.9204	1141.82	905.238
548	27.0212	52.0992	613.147	83.29	833.342	1857.51
549	36.978	89.3052	544.944	34.441	1591.25	1191.79
550	17.582	22.97	1190.46	38.1444	731.392	2792.1
551	39.7056	22.1444	302.828	65.554	1375.38	1103.71
552	14.738	41.9576	1409.36	54.5288	984.834	4214.8
553	52.1964	711.657	839.595	271.929	848.308	3509.23
554	21.8004	36.7112	931.222	69.756	1520.38	1805.88
555	4.2116	36.566	2465.34	26.2856	1653.47	2075.22
556	40.1328	15.4252	1200.95	17.5468	1086.18	782.514
557	15.988	34.0824	1692.12	49.5156	1154.97	1567.75
558	19.5782	70.3204	830.416	117.687	1190.66	3432.55
559	32.0836	80.7276	784.489	49.278	1179.04	2121
560	9.8008	22.3276	334.344	25.7276	679.188	1778.05
561	28.7732	24.3032	2507.38	41.5952	1517.45	2891.73
562	32.964	26.2192	858.12	59.4392	795.315	1985.48
563	10.0688	27.8104	695.774	47.5316	809.548	1623.8
564	17.7152	35.4268	1080.6	44.1588	1179.68	1780.94
565	64.874	70.3332	678.774	63.276	1562.38	1959.18
566	11.8236	51.7576	813.169	39.2036	1252.56	3664.53
567	7.866	394.281	1885.31	50.1792	1781.01	3709.93
568	7.1736	29.1068	679.243	37.1356	1080.12	3543.33
569	4.9348	39.3304	1048	29.4184	925.838	2160.74
570	28.744	18.2356	339.188	39.6572	1233.32	2143.29
571	9.7712	128.366	700.434	28.4896	1295.05	3348.05
572	10.3488	49.3644	674.528	51.9976	1334.65	2796.58
573	5.4984	46.9664	2583.49	14.8076	907.532	2777.51
574	4.6424	19.3804	764.016	20.7916	1082.78	1563.53
575		24.7032	662.45	15.2164	1014.98	2548.19
576	6.662	21.4458	970.761	26.4308	1306.74	3251.78
577	28.9004	32.3572	691.488	66.4004	629.835	1846.69
578	78.8412	22.8056	1346.1	75.8572	1504.42	1385.99
579	2.3224	44.8528	680.548	10.4248	2258.91	1960.04
580	35.7628	24.7044	448.782	87.4532	539.366	2316.58
581	6.6012	23.9948	489.974	3.8452	3621.54	3229.17
582	8.7232	10.29	223.239	0.3148	1065.64	992.744
583	11.8212	67.606	289.375	6.8268	4369.97	2803.82
584	7.5596	24.4228	477.354	2.6908		1320.37
585	5.5888	12.6516	141.312	0.9504	7505.58	1269.39
586	7.082	45.0312	122.463	0.4756	6762.57	2827.02
587	8.8472	59.0772	227.421	3.172	4905.31	1684.13
588	7.706	0	535.437	1.6324		2354.95
589	9.8166	54.1648	760.939	3.0546	2787.01	1022.01
590	9.6512	10.34	665.328	0.9604	1914.28	325.552
591	8.0464	38.58	250.358	1.5384	2341.21	561.799
592	12.7996	55.4996	1252.37	6.18	5548.88	2598.85
593	13.6984	5.2992	849.762	1.6352	2288.55	435.202
594	16.6324	31.548	484.715	3.3128	3016.29	3248.99
595	5.5808	82.1772	203.903	1.7192	3802.73	983.089
596	10.1252	30.226	400.184	1.1836	948.352	862.417
597	9.8896	50.2472	680.653	1.4696	3012.79	396.378
598	8.3432	29.8512	425.599	3.171	3210.84	1760.34
599	8.6972	111.538	267.876	0.8108	5624.36	3213.4
600	5.9852	28.1984	122.258	0.0992	1519.78	366.472
601	11.414	30.4512	142.98	2.6824		944.977
602	6.0436	27.6084	82.3108	1.806	798.11	596.534
603	9.582	23.7128	694.128	0.5432	876.328	380.079
604	7.6808	22.2472	1003.11	1.4592	821.306	558.35
605	9.2792	7.9644	827.91	21.2336	4390.84	6106.08
606	6.0804	24.6028	244.872	0.4592	3308.05	2483.87
607	8.6984	49.5384	927.626	8.5264	4185.78	1794.27
608	7.5752		796.197	30.4556		3437.8
609	9.4952	11.14	277.206	1.0704	1641.64	1133.74
610	6.2128	15.6888	221.173	2.3564	2640.41	2915.91
611	5.5424	7.4892	425.255	2.8988	7877.8	2150.99
612	5.5636	126.928	1351.9	23.8408	6191.2	3485.71
613	15.068	38.8376	654.925	18.6908	4824.4	2451.1
614	52.6836	132.138	1981.47	10.1212	2183.23	2954.19
615	12.5208	84.0656	1241.15	22.6744	3819.51	2593.64
616	11.9892	52.5936	1753.38	29.8996	2989.25	3955.1
617	70.7672	33.0532	611.35	42.2028	2439.61	1498.95
618	15.7772	30.1856	15.5672	29.468	1061.5	968.486
619	7.2248	30.5756	386.194	3.614	2441.98	1741.19
620	7.0372	8.3596	286.346	0.4284	1597.87	748.097
621	6.9892		211.901	1.0668	1531.91	881.054
622		3.9196		2.4532	1375.07	524.383
623	6.3804	2.8312	37.2024	1.688	1150.14	439.17
624	6.6332	75.878	1050.71	5.1484	1129.34	1343.52
625	32.2348	38.2422	403.915	42.3612	1265.2	1252.42
626	10.9276	55.844	9.6212	47.488	1163.08	2661.96
627	9.6392	37.6288	219.283	0.9992	3069.19	2014.86
628	7.7556	69.2264	215.784	1.0248	4363.61	1363.38
629	8.4648	58.5688	238.864	0.8016	1122.5	1404.92
630	9.2728	25.9284		2.2612	27.3708	561.972
631	7.52	56.6904	989.645	3.2692	2766.76	1757.13
632	5.6288	27.1496	236.697	2.194	979.75	2715.02
633	8.2176	69.3008	13.46	9.3892	1518.17	2444.61
634	8.0574	40.5802	569.36	11.2156	1770.45	4585.13
635	5.4912	16.1132	515.715	4.4256	1386.56	888.115
636	51.022	34.5432	31.2304	73.0288	1194.49	1785.63
637	6.4124	25.0312	483.095	12.174	1254.21	5494.86
638	1.7368	35.8372	371.22	5.3152	1709.81	1944.57
639	33.4536	25.0804	500.565	177.274	1601.49	980.494
640	15.3944	38.7872	434.857	75.8336	857.37	960.26
641	20.0024	52.3612	533.036	57.7356	743.346	2719
642	19.6368	12.6832	592.567	44.058	1370	3010.08
643	5.953	18.9278	578.132	32.444	1237.23	2647.93
644	11.1152	27.3856	844.651	55.0532	958.734	2858.57
645		29.5944	558.682	10.0528	1216.07	1249.73
646	43.1008	8.7136	824.222	94.5384	1187.16	1398.22
647	15.2284	8.686	359.408	68.9944	797.635	1980.38
648	22.7308	10.1764	551.573	73.7172	2069.41	1883.48
649	38.1816	31.8952	259.541	70.9284	1173.91	1925.93
650	9.7044	68.01	311.092	57.01	1117.59	1555.82
651	21.5236	10.7968	297.26	55.1264	2087.59	1146.89
652	49.0974	89.7216	824.313	120.959	2061.59	2893.47
653	50.2492	16.8404	469.153	96.7704	1521.63	1468.76
654	36.6868	10.4628	362.287	132.43	1477.17	1753.48
655	29.3692	18.9384	256.826	74.1364	1284.02	1587.53
656	40.02	18.8016	358.05	78.5832	1128.21	2193.17
657	39.6484	32.8176	339.594	79.9184	700.804	3106.1
658	23.8752	42.9128	246.638	69.326	448.122	1035.98
659	33.6368	152.365	319.73	192.516	819.356	3977
660	25.9952	14.246	579.522	83.4772	941.452	797.187
661	22.552	33.3058	264.798	87.6376	1763.81	2768.63
662	32.656	20.7204	474.11	62.7084	1267.27	1133.82
663	9.1808	12.1548	264.992	100.34	794.984	1860.19
664	34.0928	72.3664	550.731	152.078	1493.8	1596.09
665	30.9856	29.498	491.514	101.481	771.238	1697.08
666	78.2812	8.2492	995.995	91.2764	767.817	1103.19
667	173.086	17.8156	1166.75	47.906	892.22	1915.85
668	27.7064	29.3804	647.212	124.703	1039.49	1960.4
669	18.2876	26.646	251.943	47.7424	1050.5	1234.78
670	38.5828	26.4518	429.373	71.2848	713.75	1459.94
671	32.2548	29.3628	547.311	98.2	340.067	2526.93
672	37.6624	11.3568	398.818	62.0364	557.855	1147.28
673	16.2824	37.0088	874.004	74.7584	762.565	1029.83
674	14.4724	6.8404	645.392	25.6984	683.326	2171.81
675	57.028	19.0656	756.821	75.0368	1635.54	1226.3
676	12.7228	33.6192	41.12	76.0488	484.392	1369.57
677	22.0844	19.5068	1294.59	30.4908	1172.41	2523.4
678	21.0652	100.371	864.023	70.5424	2646.93	3784.97
679	5.9376	17.324	374.516	0.9432	1016.43	808.06
680	3.754	14.8636	216.814	0.3652	174.105	793.046
681	17.01	14.0072	521.3	1.588	678.18	152.436
682	6.1964	47.7128	309.35	1.1912	730.965	2665.96
683	3.3364	35.92	476.053	1.3752	935.672	2033.56
684	6.232	14.704	706.181	0.528	899.25	362.073
685	1.5668	34.844	369.088	1.312	857.24	2317.47
686	8.26	21.4512	530.228	2.0476	1620.08	1769.54
687	6.252	12.0588	298.981	0.6504	521.546	1882.01
688	5.6208	34.8696	467.728	0.632	3795.6	253.33
689	8.0776	12.7984	1001.97	0.3268	1311.74	767.266
690	3.1644	24.2464	293.644	0.4236	1243.29	1269.47
691	4.622	12.7856	273.176	1.9816	1180.93	2465.9
692	3.0852	26.1692	151.102	1.4344	1376.74	3031.66
693	4.7396	27.0004	833.625	4.1884	1751.81	2457.41
694	5.8828	16.184	323.097	1.9364	1394.1	2230.39
695	4.8924	35.0608	472.927	0.6728	895.324	2772.05
696	10.4228	31.8758	538.307	0.9782	1462.49	876.106
697	4.3648	44.862	466.364	0.7556	685.411	746.268
698	7.2616	53.2856	933.784	1.7608	1314.9	570.577
699	2.4504	25.2576	252.148	0.9688	686.043	1796.24
700	1.5912	11.3844	441.463	1.6196	811.189	1129.4
701		22.204	371.664	0.7068	860.534	701.779
702	4.9088	19.4028	338.52	1.0684	534.657	2969.12
703	4.0532	12.2688	357.614	0.9132	612.361	952.356
704	5.1376	15.2168	275.278	0.9456	579.828	1314.28
705	1.8564	19.3616	257.13	1.0224	624.916	929.058
706	5.2856	35.8956	923.667	0.734	2104.07	2044.92
707	4.984	8.3472	621.835	0.7556	599.153	86.434
708	5.4792	12.2592	718.994	0.3868	1062.93	341.726
709	5.5792	30.2232	808.606	2.166	1190.93	1352.1
710	2.258	15.652	341.466	0.6868	827.299	663.058
711	1.8896	30.76	1103.41	0.8704	245.884	403.946
712	1.658	17.9992	291.474	2.9172	1820.96	1635.95
713	5.7604	26.4544	308.455	2.449	1011.57	2351.49
714	10.3392	36.7916	1173.82	4.8648	1471.49	1547.33
715	9.908	87.3896	577.9	13.1056	2646.59	3394.47
716	11.2548	34.7364	1563.73	6.546	2902.05	1561.93
717	4.3044	53.2928	200.502	1.53	2598.02	3187.6
718	9.354	15.9164	1710.23	10.2872	1192.86	2481.37
719	1.5704	53.6764	577.314	2.6224	2516.24	4177.14
720	5.5804	45.0796	864.617	1.9464	1376.49	3658.94
721	11.2904	40.3212	693.672	11.5712	1401.26	4384.61
722	2.6824	45.2884	307.563	1.4352	904.829	2743.77
723	4.576	33.2168	808.558	4.5002	1616.39	3244.03
724	6.6616	52.2548	389.014	3.1116	3548.14	5519.87
725	9.7964	36.1544	338.208	9.5496	3270.02	3698.16
726	9.8868	32.2712	583.377	12.3076	2286.99	5493.76
727	14.3568	36.0688	831.256	26.5468	1897.84	2206.61
728	13.212	68.1024	1448.18	16.326	2990.54	1902.89
729	1.8676	36.9532	1261.94	31.9912	1800.26	4214.04
730	6.4124	62.4548	1304.57	17.064	2530.35	3203.78
731	12.4	61.7936	4760.8	8.858	3057.4	2654.8
732	12.9192	26.8608	772.061	8.6468	1965.47	2805.19
733	10.0192	51.1292	1303.4	4.3956	5458.55	1114.67
734	3.3112	20.6236	234.278	4.1056	1176.96	2649.85
735	2.2904	38.8964	105.72	6.3256	1215.56	3881.01
736	15.8592	130.43	642.973	66.772	1252.06	2996.64
737	6.114	120.222	455.227	15.372	1444.87	2829.73
738	2.9912	31.4432	752.947	1.1504	1312.62	1889.12
739	12.8288	13.1608	977.822	21.8736	1083.2	3644.3
740	103.094	96.978	1676.06	17.3624	976.401	3867.84
741	14.1352	75.6488	389.879	33.7074	1424.63	4829.07
742	1.5816	94.608	334.824	2.9524	4093.07	3674.49
743	2.3136	19.2936	95.4916	1.48	1592.77	2764.22
744	3.8768	48.062	356.8	22.0988	2024.3	3209.3
745	28.4264	14.8736	619.642	41.986	1114.94	711.461
746	49.0756	89.5008	610.771	82.8204	717.693	1345.75
747	29.8852	25.0076	293.161	41.2792	1433.22	1577.6
748	13.4472	21.9736	369.825	53.6132	1080.62	1343.57
749	26.8044	7.7636	201.217	28.788	1002.83	1501.12
750	31.7804	17.5376	348.674	46.667	725.061	1481.57
751	8.2536	123.396	804.784	19.0932	1057.71	4627.41
752	15.7024	43.9888	271.975	87.8908	1890.89	1092.13
753	23.1452	55.796	215.609	41.3944	1858.05	1577.13
754	37.0888	59.8276	14.4468	47.9344	1456.41	1178.13
755	48.7904	54.3108	577.772	53.0864	1928.61	1722.68
756	24.982	59.0392	1156.23	40.0644	2592.84	2129.8
757	23.6856	72.8696	146.954	39.8512	1429.42	1400.62
758	24.9876	26.7432	380.718	34.5584	763.46	2400.46
759	35.471	21.369	597.375	72.835	411.299	1347.9
760	30.818	137.659	725.937	71.1196	1699.72	1140.53
761	25.9888	139.916	479.683	137.006	4954.36	1750.09
762	29.1504	34.3672	465.366	85.1412	2048	1755.41
763	14.4844	161.622	223.152	59.5108	2442.48	3390.59
764	31.936	16.7852	453.632	32.5536	1148.84	876.789
765	15.6752	52.4736	276.464	47.0372	3619.16	1270.27
766	65.892	137.644	779.583	108.188	4560.78	1187
767	31.3524	24.3764	1428.12	77.196	1434.2	1279.08
768	20.2044	75.3936	238.048	36.8682	1702.82	2019.99
769	13.0768	163.369	804.395	24.7572	1819.91	4413.95
770	35.108	108.136	955.621	44.2716	8503.14	2632.24
771	42.4404	95.1064	753.637	78.1528	2479.41	892.125
772	5.3024		730.369	28.4168	4582.7	3798.36
773	14.6792	157.651	741.917	61.6084	2585.53	2893.92
774	18.4076	143.917	485.697	34.668	2639.92	2202.89
775	16.3516	199.99	1045.12	26.3604	2270.57	3153.39
776	22.2536	123.432	676.29	38.5876	4454.38	3409.8
777	13.8428	67.5292	487.24	26.5472	5333.02	3320.13
778	19.2012	267.309	867.492	20.5432	4833.36	3313.46
779	7.5836		402.451	10.8036		2835.49
780	21.6812	222.491	761.84	44.998	2592.13	3129.42
781	10.6672	184.66	855.414	21.9352	3003.42	3040.16
782	11.04	239.421	506.377	27.4884	7086.67	3516.22
783	3.4052	20.8132	160.85	0.8528	1799.49	577.429
784	2.7328	48.4776	263.084	1.0676	2728.93	4439.18
785	3.2732	13.4236	197.235	0.5152	1712.86	639.735
786	2.1328	16.0924	118.732	0.9164	1880.66	1973.32
787	4.2668	26.7376	561.176	1.6664	1751.78	1687.77
788	3.6784	40.3236	329.535	16.41	1507.48	1961.67
789	1.8664	26.3112	63.0584	0.448	2056.38	3097.66
790	3.0824	11.0716	39.2016	0.6116	1170.95	1894.47
791	3.0696	13.2664	346.047	0.0136	1401	573.606
792	2.8764	13.6628	170.824	2.2272	3551.82	1003.51
793	4.0312	33.7088	775.834	2.192	3654.07	2070.55
794	3.1852	13.7672	294.489	0.3752	1757.16	2172.97
795	4.1216	8.3572	271.877	0.1004	1098.84	424.316
796	2.4104	19.2864	280.41	0.9648	1631.22	1432.39
797	4.168	30.3412	301.239	12.148	1511.45	1792.82
798	3.6076	25.4432	123.468	0.1748	1214.96	748.496
799	4.3572	20.8288	251.108	0.2336	318.606	1042.18
800	2.508	11.308	111.994	0.7992	1303.33	1772.23
801	2.7872	12.9668	211.338	0.3204	3649.01	1494.57
802	5.08	18.6372	445.336	0.8068	1257.89	640.608
803	1.8648	86.2356	163.619	2.9096	1976.28	2895.88
804	2.6004	17.9244	126.49	0.2564	2736.22	1499.18
805	3.1416	28.1548	333.357	0.7868	1096.64	167.986
806	2.8148	17.6308	88.5844	0.0992	1176.8	1486.84
807	2.8324	10.5624	166.056	0.5576	640.802	638.988
808	4.7536	11.8532	701.474	0.3064	591.683	720.171
809	10.111	43.3776	1110.88	20.1568	879.416	2088.95
810	3.5768	6.2976	234.886	0.2416	836.422	1364.01
811	4.5656	11.5092	331.546	2.0868	1173.86	3082.2
812	2.4904	21.0816	272.256	2.448	2208.43	1164.25
813	5.3272	41.9312	901.813	9.5052	1081.84	2154.18
814	10.7968	58.5996	595.7	29.1304	2806.42	2961.99
815	6.2532	107.67	678.048	27.25	2874.61	4574.04
816	7.3092	66.2252	1574.65	25.074	3553.31	2393.34
817	7.8252	84.8596	750.2	26.7008	2652.57	3861.65
818	6.7432	25.12	883.408	20.0592	2670.14	2086.13
819	8.9936	14.4604	384.764	27.4756	1174.62	2458.68
820	6.9536	184.834	574.59	11.86	2119.89	6023.69
821	7.5212	29.7504	993.032	7.9808	1546.88	1246.95
822	5.1634	49.6774	639.861	10.733	2272.15	3841.93
823	7.9444	50.2136	612.347	33.8356	5404.36	2895.78
824	5.4452	46.3096	898.638	24.0884	3747.48	3824.87
825	4.6072	33.6508	437.676	22.218	3522.25	2578.66
826	3.944	16.4848	169.034	2.5852	3989.17	1709.74
827	4.3556	37.7708	930.021	7.248	4079.35	3264.63
828	6.6772	59.9652	575.199	24.178	3482.03	2827.81
829	10.6644	29.9644	1704.62	12.782	2292.03	1069.57
830	3.1458	12.1436	575.938	2.2842	2326.51	962.288
831	6.514	20.3712	379.49	5.3696	2765.97	1382.14
832	11.1456	33.5348	278.85	17.8612	4767.85	3078.46
833	5.7116	52.3576	946.018	13.5004	4414.2	4749.76
834	6.8552	40.4176	743.652	20.2496	3858.85	2742.89
835	1.6724	40.6744	454.865	3.814	2819.37	3708.6
836	7.2316	85.7664	1484.94	11.3756	3630.09	5868.6
837	11.7864	55.9696	281.418	25.4292	2595.51	2794.67
838	12.1584	94.8836	359.356	14.2108	4008.06	3658.72
839	4.2252	33.181	880.114	8.6162	1726.29	2320.21
840	26.2664	21.5656	301.018	164.188	1816.16	552.017
841	30.5424	27.3552	304.754	61.2384	1179.37	1617.24
842	27.4036	17.2976	187.878	52.6848	753.729	1240.63
843	13.2636	23.3648	239.482	77	1384.7	2276.41
844	15.1566	18.4204	489.763	43.7112	1085.86	1045.27
845	25.9156	32.4032	535.975	66.048	1812.96	1289.42
846	21.036	146.706	1233.22	22.5436	2355.63	1464.89
847	104.155	17.2876	619.319	89.6212	1642.29	1101.07
848	24.278	17.3848	223.974	55.3788	580.163	1122.77
849	20.2104	20.7872	349.614	45.8244	1467.96	1090.2
850	22.5456	35.94	295.246	29.3036	2800.58	997.773
851	26.262	17.2976	437.359	76.2168	543.946	1082
852	23.4768	17.4584	308.628	24.3544	2011.2	2113.18
853	13.3818	21.2664	178.054	44.9086	3432.44	1575.49
854	22.1956	40.1252	226.273	99.064	206.764	1916.92
855	17.6356	83.3868	197.519	59.5176	3176.52	562.142
856	25.3312	24.2324	425.54	56.2904	2636.48	1188.32
857	31.8448	20.9592	581.834	61.6436	1578.73	940.368
858	15.626	49.6824	256.033	40.4408	2021.4	1826.13
859	18.1692	19.4784	255.72	49.7328	1957.09	1793.96
860	44.8108	40.3116	489.534	68.6828	2060.96	811.239
861	12.7532	60.0364	860.304	21.9308	3097.46	2059.73
862	15.7074	65.2204	456.05	44.6902	3636.47	1978.9
863	43.3972	57.6572	194.242	131.712	2333.47	1161.52
864	7.6972	190.274	739.531	44.696	7714.93	1406.77
865	4.4664	65.9564	506.592	22.4888	6334.2	2134.6
866	13.4704	62.1648	362.372	45.95	1557.32	1549.66
867	10.9936	20.71	424.437	14.9972	2667.14	1323.65
868	46.784	6.4848	651.018	66.7256	1615.89	843.633
869	43.9288	33.9068	439.108	47.7052	4130.54	650.931
870	260.251	175.686	257.34	0	36.3902	648.162
871	30.5576	42.083	379.252	31.1392	1315.16	1016.4
872	58.2204	93.6128	307.523	72.4348	2196.44	1404.41
873	56.46	12.0252	329.383	42.5524	1226.7	1452.64
874	15.8596	31.6332	335.626	48.274	1978.82	697.081
875	34.6708	26.8856	592.421	49.4404	1942.71	1263.92
876	15.2004	27.2728	328.536	83.0212	3030.99	1788.37
877	20.5184	4.372	592.938	25.6992	1663.04	1640.99
878	4.1904	54.566	428.777	15.19	8950.47	9515.03
879	11.7076	54.03	1092.64	18.4412	5032.27	1651.62
880	5.6096	19.704	192.308	3.50876	264.283	739.996
881	9.6644	12.114	378.975	57.1022	444.377	1789.15
882	9.0956	5.0676	117.199	3.1624	290.401	696.783
883	5.5904	8.4076	168.808	2.81744	273.824	1117.33
884	3.6572	9.0396	230.49	2.67946	428.637	1534.29
885	16.9508	9.6284	256.299	36.3648	587.065	2432.37
886	12.8844	22.7308	411.244	24.7519	703.604	1774.36
887	17.1644	8.51	442.249	16.1061	502.506	2317.87
888	34.7824	20.8018	182.347	35.817	514.002	2261.93
889	46.8168	11.1248	393.718	49.1899	482.747	1747.84
890	18.8188	13.0272	418.99	14.2039	599.843	1886.5
891	17.8104	14.0104	321.528	23.2216	384.321	2238.25
892	7.2132	7.3128	243.564	3.25943	321.956	108.442
893	3.5108	16.562	271.627	2.7127	417.057	1067.01
894	6.9324	16.264	164.62	1.67032	263.304	252.554
895	5.584	10.9244	618.346	2.31548	364.579	400.066
896	5.0044	28.7732	319.283	2.1816	366.212	183.871
897	11.2578	4.3536	113.882	1.89036	350.129	948.14
898	3.6872	22.0008	152.336	2.71551	407.293	899.802
899	4.2332	10.9804	218.793	1.66692	272.781	168.161
900	19.4064	31.594	447.648	36.6935	317.074	1658.21
901	14.0856	35.7152	304.817	32.9932	483.307	1868.46
902	12.586	32.3304	323.476	1.99956	315.566	344.758
903	3.3996	16.992	261.988	1.79669	379.734	502.36
904	6.6104	30.8392	237.897	2.15176	336.017	455.4
905	5.3256	16.2116	240.472	1.08254	290.644	366.545
906	9.5994	11.3952	248.432	1.79859	324.24	494.093
907	4.938	21.9736	200.873	1.31836	304.56	400.345
908	2.9796	7.2564	242.2	2.77088	353.835	529.205
909	3.5136	27.5704	243.311	2.49712	323.295	785.766
910	22	33.5176	291.987	28.4884	303.616	1010.5
911	6.8564	21.1152	67.6464	22.4165	372.532	1012.2
912	47.566	39.2172	29.924	38.3726	381.286	1458.6
913	28.6324	17.338	729.108	27.8498	464.679	1738.96
914	27.7116	54.812	477.731	69.8172	418.092	3631.74
915	33.2062	18.28	534.179	45.6238	328.163	1548.11
916	69.25	28.5048	893.461	118.958	292.68	1639.46
917	29.7224	23.9556	360.5	73.94	262.1	1839.98
918	43.5876	24.6228	465.632	20.068	224.348	2019.65
919	72.0428	22.5568	10.906	29.8804	249.709	2011.88
920	13.9252	9.922	554.776	75.5828	384.849	2049.23
921	24.8756	13.6268	473.683	96.6416	435.793	2475.52
922	16.3036	19.8176	248.113	60.8572	306.159	1674.26
923	13.73	103.288	1035.76	72.6456	332.208	3226.7
924	20.673	23.9896	94.1248	43.149	316.544	2103.63
925	35.2788	40.8696	390.705	43.4696	300.407	1434.34
926	27.4928	11.3532	81.538	7.6872	305.545	1392.61
927	21.5292	54.4548	64.338	69.362	383.627	1699.86
928	15.5376	27.9052	536.603	111.124	393.873	1705.55
929	9.4772	13.3656	273.419	144.189	348.092	2334.25
930	47.1132	52.006	1355.51	82.2032	280.616	690.032
931	10.7344	17.3036	654.084	128.354	340.648	2205.1
932	19.6292	55.8688	537.486	127.21	320.231	1438.38
933	23.1132	26.4938	495.756	58.0968	423.52	1907.78
934	17.9144	54.8036	737.492	69.5664	301.364	2716.52
935	14.8592	21.1068	567.374	58.6288	467.536	2030.59
936	25.6064	34.8132	493.651	43.3456	406.262	1883.73
937	1.356	43.2368	526.124	2.078	402.997	209.144
938	13.4208	32.6996	533.203	50.386	579.394	2800.22
939	27.2324	15.0532	304.202	68.4192	330.305	2002.08
940	53.444	37.0624	7.8224	35.8356	329.685	1598.11
941	33.0126	50.488	586.277	83.0876	445.123	2133.35
942	36.4964	29.1764	1200.88	107.763	603.612	1443.04
943	14.2872	16.062	302.117	64.7904	431.1	1331.56
944	21.1264	22.6696	376.868	96.9192	456.103	1790.75
945	18.632	40.3084	738.678	113.439	669.248	3455.81
946	12.6044	36.8528	355.153	163.602	548.209	1424.94
947	14.524	4.2236	375.194	44.8268	361.833	2361.19
948	23.1552	7.3732	355.284	73.9804	469.028	1492.44
949	92.2612	13.9548	280.032	101.378	455.901	1610.41
950	30.68	37.2612	545.117	55.0512	530.91	942.803
951	9.8276	47.7172	103.217	49.657	385.997	2848.07
952	12.0288	65.4548	302.99	49.3752	211.922	2149.88
953	4.0464	7.5168	72.1388	41.9796	509.086	2048.92
954	17.866	0.7548	384.478	84.02	208.175	1151.16
955	33.712	71.2652	607.662	74.2172	178.52	537.516
956	24.004	0	501.463	88.82	288.611	1633.15
957	90.3828	365.55	541.078	97.0792	224.122	1645.17
958	19.088	9.04	542.078	105.52	296.98	2106.12
959	50.1044	142.645	238.142	51.706	196.099	1909.43
960	32.8318	16.0152	311.348	99.9932	244.698	1399.89
961	36.8332	84.9168	498.835	49.5644	209.323	1747.39
962	82.0844	114.375	547.894	163.551	190.441	4150.14
963	28.3116	85.596	462.812	92.3256	273.886	1914.99
964	23.2712	107.612	446.464	55.8816	236.291	3059.15
965	17.8124	52.5128	535.81	32.6436	185.135	2468.24
966	31.2184	31.878	596.558	58.7528	246.648	2596.71
967	25.8876	64.3896	596.763	90.7436	252.841	2013.24
968	25.9648	120.08	569.028	58.7312	384.074	2037.08
969	26.4742	39.3666	714.496	32.373	392.353	1308.47
970	38.5504	187.24	750.03	32.414	217.004	1198.88
971	27.838	83.5132	37.5068	56.3364	205.556	1179.89
972	11.3676	47.5804	433.474	31.8812	207.806	1547.74
973	7.398	48.14	73.2556	36.384	281.909	2056.35
974	27.8092	18.024	384.948	59.596	252.689	2248.45
975	15.0252	76.6484	420.255	66.7128	300.444	1317.88
976	32.5068	5.7016	368.948	75.2328	216.063	1812.38
977	13.276	72.378	297.982	48.2424	256.647	2732.22
978	20.1466	29.1004	208.331	72.2334	391.495	1367.49
979	27.166	319.442	468.831	69.3836	250.744	1910.14
980	31.3148	17.572	321.588	51.6516	233.149	2306.63
981	37.1984	84.7284	449.025	58.1284	242.859	1689.67
982	32.5484	40.5584	378.21	118.609	219.548	1227.37
983	16.7784	20.204	631.232	37.0792	645.448	2197.06
984	4.4776	471.875	324.877	2.046	72.1469	2839.08
985	5.5424	282.044	1278.62	6.4068	176.254	542.688
986	2.8776	79.5716	433.466	16.8288	413.558	3295.42
987	27.5636	104.303	313.987	7.3584	72.987	3121.85
988	8.9928	84.6792	805.826	19.8932	225.207	529.503
989	28.2888	254.964	832.396	11.0992	86.8347	3470.01
990	23.3164	74.7913	603.292	3.1868	87.8965	692.704
991	0.8568	97.8972	240.991	14.3692	308.951	2243.91
992	20.3616	206.072	184.409	10.542	117.285	9798.76
993	1.404	143.579	239.019	1.6608	221.595	1203.65
994	1.8492	19.8288	253.632	2.0424	199.702	1709.33
995	8.872	265.869	221.533	2.2696	123.868	2402.56
996	4.8928	519.196	182.764	44.3196	106.472	2978
997	4.1	147.522	459.751	11.764	343.838	2193.91
998	5.5408	500.883	191.884	1.8372	30.2494	3411.55
999	1.9456	15.6696	225.48	1.5984	48.5285	2584.21
1000	4.9548	140.019	188.952	4.1532	245.735	883.059
1001	2.4056	75.4924	245.246	2.5348	219.461	1972.53
1002	0.5886	71.9344	265.31	2.17	47.1254	1573.51
1003	0	225.407	405.46	3.5304	205.36	1472.02
1004	17.4388	122.86	627.314	3.8636	81.6412	4131.44
1005	6.7156	144.523	186.509	11.8748	64.4776	598.605
1006	1.8436	160.317	469.185	24.9328	173.52	1714.11
1007	0	122.206	486.513	4.1492	64.0412	1787.99
1008	3.2632	180.31	575.022	1.7476	98.3977	1715.92
1009	4.0056	88.048	321.69	3.0244	320.193	1676.33
1010	3.1832	7.0112	86.3588	0.5188	28.9449	1245.63
1011	6.3712	179.329	282.815	5.5892	48.3862	2500.98
1012	0.366	183.733	403.576	13.7828	156.462	1504.84
1013	0	261.953	162.968	4.9844	50.9916	3369.37
1014	4.884	147.385	245.744	2.4944	53.0942	1273.85
1015	0.6876	357.401	120.819	2.8288	138.748	2198.9
1016	4.8724	75.7464	491.644	1.8588	227.076	1978.25
1017	0.0176	151.972	618.446	56.7676	104.058	4169.6
1018	0.8592	267.126	519.634	790.956	265.398	3784.91
1019	1.2696	80.8397	512.287	226.439	796.617	2328.4
1020	0	201.719	371.885	5.9692	166.246	2482.44
1021	19.0432	66.7569	406.224	29.339	320.731	2831.32
1022	0	109.48	616.192	5.3936	308.554	2952.37
1023	13.808	81.6304	496.319	7.9508	292.938	2333.23
1024	0	73.7984	758.448	79.696	400.159	3792.4
1025	20.68	254.386	713.305	23.5552	272.536	4408.28
1026	66.9816	55.4616	209.141	49.344	270.917	2105.27
1027	32.312	230.433	115.296	11.6296	114.6	4452.29
1028	9.2836	76.1908	298.587	43.6344	889.375	2784.46
1029	7.27	21.7784	421.184	40.3068	513.57	2060.1
1030	1.782	61.8288	664.85	15.6348	967.658	669.987
1031	0	42.2616	220.318	12.02	1406.52	1965.2
1032	9.68	35.0033	1681.45	22.1156	189.691	3942.08
1033	12.3124	3.386	529.64	46.4016	702.111	3970.07
1034	11.752	65.5684	465.5	27.9644	347.433	3620.44
1035	17.0356	109.023	494.333	52.966	182.709	4262.08
1036	3.0208	78.0084	412.539	21.808	1143.25	3997.48
1037	3.4136	84.4992	157.779	16.1408	711.176	3042.69
1038	1.7356	273.304	723.115	2.3772	152.966	692.532
1039	6.5616	36.5812	481.498	14.996	156.416	3079.18
1040	7.3248	157.356	299.318	22.0044	336.704	3987.53
1041	1.8172	0	190.63	10.5096	117.08	1899.98
1042	2.0456	90.486	1042.55	48.9184	226.791	3335.28
1043	6.2236	70.0948	791.837	17.4604	79.9398	2143.41
1044	12.7052	246.793	2487.5	45.754	93.8908	2137.43
1045	0.7984	168.474	626.741	92.5212	265.286	2368.27
1046	2.846	142.241	1690.91	7.6476	149.473	1956.72
1047	0	54.1116	365.636	40.8576	195.216	2253.3
1048	110.81	41.4492	715.946	89.0084	115.98	1845.12
1049	75.446	35.0404	487.071	87.3564	116.036	2239.5
1050	39.4464	189.198	397.468	89.406	70.5718	3610.08
1051	45.854	42.185	2506.92	160.437	352.918	2728.01
1052	11.9504	123.182	179.648	94.1636	348.978	980.568
1053	47.5428	170.616	446.508	37.9368	148.924	1434.55
1054	18.5772	52.3336	687.993	19.6528	284.586	895.202
1055	80.6376	8.63	616.546	66.0676	135.356	1851.22
1056	37.7164	100.404	601.916	85.118	464.685	1771.5
1057	33.1492	85.5608	947.975	115.022	478.206	1207.85
1058	6.9712	6.758	274.601	49.7356	238.29	2401.43
1059	33.3486	93.1482	199.615	71.2506	134.082	1630.51
1060	46.964	35.1008	760.209	44.4896	126.169	1210.02
1061	7.262	139.946	387.067	68.1216	76.6937	3476.77
1062	62.5092	45.6412	173.524	104.048	92.8334	3756.03
1063	6.38	5.1396	276.17	85.2592	221.565	1960.09
1064	3.39	78.8372	543.421	97.5556	114.257	3169.03
1065	12.828	54.404	424.409	53.0976	387.927	1155.04
1066	33.2152	8.7992	482.849	60.606	156.743	2207.34
1067	59.4	58.3992	894.514	50.8132	191.84	1972
1068	19.714	32.4932	457.987	66.8688	208.335	3002.08
1069	28.2044	32.4796	274.493	112.917	224.953	1529.61
1070	13.3284	21.3228	331.382	55.654	270.017	2023.36
1071	41.668	20.6008	979.583	107.735	394.137	1362.39
1072	10.5024	32.0408	448.094	42.398	182.699	3336.02
1073	25.0648	24.6196	600.866	48.9928	148.983	1913.08
1074	156.29	39.5568	1017.16	69.9016	145.661	1637.64
1075	13.3536	35.9144	313.193	80.9788	104.826	1352.1
1076	11.2792	0	270.817	49.326	619.435	1357.87
1077	48.042	24.434	352.044	86.6824	225.64	1811.08
1078	39.7768	36.7768	243.615	57.9692	409.5	2858.91
1079	16.5216	49.3948	675.965	44.3136	490.192	1955.65
1080	11.4024	78.9868	1292.94	12.1456	122.16	4241.53
1081	1.6512	92.9732	1199.61	34.8516	235.041	2851.88
1082	4.1528	28.326	693.672	33.4044	782.089	3459.21
1083	4.9992	55.3736	3438.9	47.0196	922.118	1711.17
1084	31.5916	34.0772	497.869	183.42	455.573	2719.73
1085	1.8944	12.4828	352.42	1.4416	1989.56	619.186
1086	4.1044	5.446	405.355	2.1168	2888.03	1703.4
1087	0.8416	27.8436	161.128	3.9292	3602.53	3160.92
1088	1.3604	36.346	558.59	3.466	2845.39	2746.57
1089	1.1768	52.2688	573.195	1.8944	2122.78	1277.16
1090	1.4132	57.6296	217.584	2.852	6861.63	4534.89
1091	3.3536	19.2464	278.938	3.9124	3112.15	3494.99
1092	2.9844	34.2024	269.852	2.7036	3041.51	3574.17
1093	1.866	29.8892	187.931	0.1088	343.388	433.122
1094	1.8528	25.8884	818.905	4.1244	1545.37	339.902
1095	1.846	26.0948	508.146	2.4444	2442.49	4812.95
1096	0.2516	18.4584	282.368	5.3728	2064.44	3384.79
1097	1.1724	0	134.453	1.2916	3652.49	2218.73
1098	1.7012	37.4192	1049.69	3.6056	3077.53	2501.18
1099	1.6968	23.7856	772.839	5.9964	2292.92	757.772
1100	0.956	10.2632	178.619	0.7832	2076.9	1714.45
1101	7.7224	44.3156	1066.76	9.4372	2737.94	3999.03
1102	14.6912	27.4262	394.613	25.1368	3126.38	6297.78
1103	50.6144	106.755	42.3328	2.5704	3355.76	4119.56
1104	96.2664	79.0964	9.6312	15.6708	1535.87	4059.74
1105	5.2732	25.55	161.948	1.5032	2131.94	902.386
1106	2.8172	15.7056	337.579	1.9636	1798.87	5470.53
1107	6.1352	28.8188	605.958	22.2612	1376.02	3588.64
1108	4.5784	80.6488	629.502	19.2392	3631.47	7456.15
1109	8.5796	23.3092	637.864	26.4636	2228.85	4284.68
1110	16.134	14.4624	359.698	10.2472	2314.85	4281.07
1111	2.0832	38.2176	105.379	5.764	1146.17	3515.31
1112	15.008	6.2984	331.405	57.1304	1147.9	2471.29
1113	20.5828	3.712	399.296	58.7816	918.792	3214.97
1114	28.7632	29.6024	203.612	77.312	643.403	3080.29
1115	21.9104	39.4888	295.204	112.287	1842.16	3287.14
1116	23.9092	0.7064	655.748	73.82	1084.19	2307.12
1117	5.4124	7.3724	397.365	133.769	1448.49	4538.63
1118	14.2088	4.7404	330.204	36.3128	882.323	4554.68
1119	13.1272	30.7456	419.239	60.824	1830.88	3326.83
1120	30.6636	41.1904	763.981	74.2296	2574.74	2360.73
1121	65.8788	38.4852	1040.38	25.6772	1598.48	3322.59
1122	3.388	6.9272	313.148	3.3732	1806.59	3481.59
1123	12.4172	0	326.051	24.0456	1793.81	2721.92
1124	16.532	52.242	874.078	86.7088	2642.53	5938.01
1125	11.8124	182.08	411.465	55.8428	1772.3	10615
1126	31.13	15.054	708.116	84.3976	934.243	4784.19
1127	15.1528	0	234.798	45.1788	718.797	3045.17
1128	22.182	29.7	913.51	42.3228	1047.13	3410.22
1129	6.4668	21.1784	339.482	30.038	1219.67	4522.56
1130	19.2248	3.1428	378.788	38.1668	1053.53	5055.99
1131	17.462	56.0108	599.495	89.0384	1339.9	6217.01
1132	11.314	46.49	581.768	37.36	1390.7	4120.78
1133	6.0536	93.666	416.419	144.784	821.656	10073.4
1134	4.872	25.2284	155.742	56.3616	1693.96	4166.36
1135	10.604	35.1412	80.406	38.8076	605.652	3344.02
1136	8.7056	36.2452	373.824	48.7616	1243.04	8041.37
1137	1.7488	13.7208	107.974	2.4276	1359.97	5585.01
1138	8.4812	10.3756	174.816	0	158.486	697.759
1139	6.3576	13.3856	453.474	2.65	544.531	2357.74
1140	1.0388	42.9312	124.649	3.2368	806.259	4507.11
1141	1.0492	13.8524	52.9268	0.282	929.282	3986.38
1142	4.3628	34.5636	874.104	4.3088	898.809	1959.23
1143	7.9708	31.4624	404.172	33.1384	2015.1	5735.35
1144	3.7064	20.5856	165.18	13.618	1751.31	5017.95
1145	39.6708	40.8068	1021.86	19.8664	1363.73	4398.34
1146	6.5616	20.2936	514.256	36.5132	1382.79	2244.83
1147	4.688	2.5268	278.002	1.5116	280.289	2608.89
1148	2.9712	0	184.415	3.3	1467.5	7749.69
1149	6.8812	26.2012	132.452	4.86	1063.14	5765.31
1150	44.0004	663.452	330.668	59.0588	535.306	10432.2
1151	0.5152	7.6828	74.5008	4.4956	1538.26	5770.66
1152	3.844	5.5612	301.432	0	666.412	1181.33
1153	2.41	13.5416	150.418	0.5656	1251.57	2438.77
1154	7.5664	5.3864	119.944	0	292.42	889.538
1155	1.9672	44.203	278.151	1.8664	590.909	2729.44
1156	3.788	5.8384	331.601	0.342	338.09	2295.53
1157	11.1376	14.094	444.561	4.0732	937.201	3246.31
1158	7.598	22.4152	645.202	16.688	694.788	3539.28
1159	1.5816	8.4572	407.641	0	454.477	2701.54
1160	2.522	5.1092	374.555	2.0436	911.078	2335.14
1161	10.654	52.1096	578.581	2.9044	1761.08	5279.49
1162	6.8876	18.422	693.104	7.3364	1154.71	1934.54
1163	9.2744	13.1512	264.765	28.036	1010.14	3526.01
1164	2.2204	15.5196	493.059	8.5364	1027.47	4988.99
1165	5.3216	3.3504	248.532	42.5008	862.596	2394.94
1166	12.26	24.508	1504.19	38.6672	873.083	3700.79
1167	2.806	31.9364	639.618	6.978	1292.87	4232.92
1168	5.7292	42.2104	839.971	31.322	1023.26	5222.14
1169	5.5984	66.0372	2031.2	17.2968	2067.52	4809.84
1170	46.1748	20.6876	284.272	8.9204	750.729	3919.43
1171	3.8044	77.55	312.156	12.3008	843.188	9122
1172	14.1596	17.3744	392.75	8.0476	1377.3	3645.32
1173	12.9648	85.9804	597.94	42.5764	1259.51	7449.71
1174	8.0972	59.7846	176.905	8.7226	1069.51	13275.1
1175	1.3848	36.8848	271.764	15.5484	1660.68	7485.37
1176	6.2232	32.3684	412.38	21.474	947.727	5293.04
1177	7.6208	28.042	1335.11	42.902	1288.64	5571.61
1178	2.9232	16.9904	878.983	10.7844	1570.26	4544.59
1179	3.8732	20.2836	859.213	22.352	1212.74	3377.8
1180	2.0784	37.1352	741.424	10.7676	1402.39	1854.25
1181	0	30.734	1506.79	23.1756	520.972	4099.44
1182	56.4132	58.9332	561.704	171.218	619.706	2107.17
1183	0.9924	44.8332	472.392	28.9036	731.808	4039.98
1184	3.324	26.1416	725.093	13.1368	1251.84	5830.59
1185	0	29.5672	262.442	11.0152	843.773	2070.79
1186	13.9604	62.3728	1009.99	52.2588	595.541	11286.8
1187	67.8424	21.5932	618.127	13.6812	726.328	1900.13
1188	13.0836	37.94	397.05	54.8696	358.623	2995.89
1189	9.9532	7.8252	160.58	49.5584	384.853	2318.66
1190	59.7344	39.8868	470.728	119.682	852.332	2986.45
1191	50.4108	7.5544	424.796	118.142	512.169	1986.85
1192	11.4468	7.6416	491.532	43.5592	811.527	2563.12
1193	94.661	21.8024	1373.29	86.458	1086.66	1912.41
1194	24.976	26.0508	561.163	108.156	595.04	2235.12
1195	48.7716	20.6412	377.86	132.25	1332.93	1691.4
1196	44.9192	11.0692	806.403	73.8324	713.987	2125
1197	131.902	49.5592	579.667	101.222	1110.2	1567.51
1198	30.0596	51.8812	559.764	121.267	550.97	3918.35
1199	41.938	9.6548	738.319	87.4636	833.304	2886.37
1200	6.9716	21.8076	506.118	44.3356	506.664	4090.64
1201	30.492	6.5028	410.183	83.394	765.677	1659.47
1202	37.706	58.8672	253.914	96.0016	1450.88	1251.36
1203	13.4804	27.0132	1208.31	45.726	1335.63	7095.72
1204	4.5752	68.8952	995.862	26.152	1336.3	4511.23
1205	18.6744	22.9288	362.108	80.0068	358.156	3455.17
1206	2.5372	28.188	1171.79	31.7192	1583.99	3230.66
1207	16.9352	78.3984	1577.54	38.7524	3120.74	4949.13
1208	14.618	18.2756	216.657	68.3424	946.904	2379.01
1209	15.1736	17.7564	834.816	45.2156	1994.22	4404.28
1210	54.0588	10.7992	534.699	117.988	1133.08	1967.58
1211	18.9988	55.776	150.506	71.6492	1303.41	2064.15
1212	71.0654	5.1088	311.878	91.4778	1240.11	1573.38
1213	89.9092	41.4096	302.928	124.583	1090.75	2027.97
1214	38.4244	6.4356	243.828	91.868	534.991	1501.37
1215	16.1652	48.6396	356.033	67.6812	1154.92	2328.45
1216	20.5868	20.4176	298.316	62.4444	1022.86	1770.32
1217	48.3504	24.5756	714.543	92.5508	952.096	1358.3
1218	4.5904	25.6036	581.498	48.4404	1768.91	2782.64
1219	32.3364	21.1696	360.823	69.606	914.861	2130.17
1220	22.3864	10.6408	326.006	63.6348	726.281	2289
1221	30.9816	33.346	870.491	93.7296	980.047	2289.36
1222	7.7472	22.5156	796.41	31.2212	1366.66	2853.93
1223	5.4176	77.9196	1043.04	29.096	1348.35	5455.06
1224	2.6708	24.6648	771.72	46.8392	966.46	4894.35
1225	18.6388	49.8472	1521.26	19.3992	2679.02	3516.84
1226	2.44282	25.9992	381.86	10.3556	622.428	433.047
1227	3.74016	38.5891	219.371	16.8674	1667.19	5833.67
1228	0.322049	28.4067	365.824	10.2357	482.741	489.418
1229	12.5453	25.3846	579.217	33.0951	698.463	3729.79
1230	3.21134	31.733	51.9868	33.3733	1060.87	4586.32
1231	2.01281	23.9922	221.713	8.47865	709.032	2227.9
1232	4.47027	84.0745	185.385	34.2125	5119.16	13792
1233	3.28454	56.8941	83.3808	28.7735	2563.63	13235
1234	4.02013	27.969	172.571	13.593	1197.23	4493.53
1235	2.51784	45.2433	81.908	22.3428	1218.93	3363.28
1236	3.71638	25.2992	561.74	41.8702	794.486	2208
1237	6.88564	75.7842	451.055	20.7218	249.803	1125.06
1238	1.79323	29.7524	112.215	16.0764	1272.89	5026.28
1239	2.53431	42.1901	164.383	20.8367	813.113	3095.33
1240	8.60933	43.7811	192.358	32.1873	1749.28	5863.21
1241	19.753	60.8506	408.798	48.8167	477.832	3486.1
1242	1.15462	31.4862	231.42	6.66517	578.914	872.334
1243	1.34126	53.9449	521.642	15.7478	1408.28	6182.93
1244	2.20128	50.1839	122.533	22.0164	495.45	4523.47
1245	1.36505	23.792	88.706	8.73208	738.907	3345.82
1246	2.07868	22.6775	1024.41	28.6846	737.953	3849.47
1247	1.89204	28.7202	126.732	9.29663	234.011	2676.77
1248	3.42726	49.1471	514.01	8.04145	248.586	760.342
1249	1.17841	222.794	110.95	11.2861	1034.39	2012.25
1250	1.67612	19.4226	338.502	7.70737	325.104	1626.46
1251	3.67246	145.732	234.204	12.9154	1040.14	3161.84
1252	0.825252	30.5844	335.993	8.45993	447.526	255.34
1253	5.51327	19.8991	400.197	11.41	352.852	1958.84
1254	3.45654	29.5398	862.761	10.3024	861.981	2696.3
1255	0.0622141	30.3935	86.2976	8.31311	300.44	3207.74
1256	2.957	43.2844	622.603	9.2417	376.537	409.669
1257	0.448307	47.2565	116.586	13.1271	1029.86	2703.75
1258	0.0750229	32.3058	119.056	10.8512	364.095	2336.28
1259	10.6752	347.351	359.013	62.9021	1128.53	11698.9
1260	1.3376	47.286	219.672	18.1353	857.155	5572.06
1261	5.29003	29.3535	564.988	22.2257	1220.43	2151.43
1262	5.47118	48.2546	443.347	36.5675	902.728	5355.25
1263	5.76304	38.6705	363.847	24.8503	1086.15	4717.5
1264	2.34584	28.5619	775.295	29.7908	674.05	2706.99
1265	4.88015	36.8801	1315.64	27.4926	864.07	2817.03
1266	6.15188	37.8285	598.526	14.224	1025.88	1461.43
1267	6.7118	51.092	986.964	30.6644	695.457	2676.08
1268	2.08783	33.0151	577	15.4534	906.206	3821.22
1269	2.04392	44.8102	237.633	16.4831	1073.76	3340.82
1270	6.97164	47.5763	543.591	26.7448	911.886	5482.69
1271	1.44739	23.7035	424.285	7.82047	623.283	914.12
1272	4.36231	28.1288	495.428	24.0704	445.473	4751.25
1273	10.0805	39.4971	826.712	19.2622	2040.74	797.366
1274	5.05215	128.435	273.167	30.7446	1127.42	4649.58
1275	5.88838	56.2856	99.4692	19.5411	1045.94	6064.94
1276	2.29826	29.4901	322.29	25.191	842.345	3602.59
1277	0.508692	52.9251	0	13.5009	1063.66	2211.26
1278	3.46386	64.0295	201.395	22.3553	684.703	3479.09
1279	0.171393	17.391	425.47	7.3736	910.024	3915.89
1280	6.57089	48.3531	484.332	14.3341	1009.59	4675.86
1281	5.00567	60.2716	84.566	8.64173	947.007	3027.33
1282	2.07687	48.822	537.168	15.3447	992.122	2197.89
1283	2.86074	26.2187	752.142	7.65101	1860.45	3445.42
1284	13.9282	65.2094	880.733	14.9881	942.334	3463.33
1285	4.50158	11.8699	329.852	20.9284	988.925	1909.73
1286	4.66793	36.8735	626.03	27.5503	1503.84	2352.2
1287	1.70888	39.95	832.537	16.085	815.958	4091.28
1288	25.0737	5.15797	304.438	71.1029	154.598	2622.34
1289	22.7473	33.5354	381.074	79.0852	397.207	3639.54
1290	19.7328	27.9685	771.389	57.1333	388.422	2939.15
1291	10.7599	7.18656	249.082	38.3309	167.842	2208.23
1292	50.1727	11.1108	340.862	93.3941	385.579	2881.89
1293	28.9855	47.2709	225.755	152.426	910.616	1575.74
1294	94.1147	21.2595	792.434	68.9546	989.076	1895.57
1295	56.5974	30.1787	596.246	118.731	1130.54	1661.54
1296	34.2054	34.4203	659.431	61.7366	586.074	2041.6
1297	40.6301	66.7048	1148.23	268.842	2436.68	5770.79
1298	28.4184	29.6483	367.591	105.695	1547.65	4927.09
1299	39.4783	23.9414	270.356	107.412	852.085	3706.45
1300	14.8683	32.6433	335.475	51.3122	816.657	3490.52
1301	11.695	13.9085	393.459	69.2133	1023.92	3208.44
1302	15.8362	96.4146	1245.57	37.216	217.582	3119.69
1303	8.66037	21.7555	1090.11	31.2293	768.719	4434.77
1304	4.9729	19.1265	693.453	17.9542	879.696	7178.21
1305	7.76307	14.153	815.884	21.5631	376.535	4442.24
1306	15.6244	40.0572	863.906	45.8608	759.988	4393.98
1307	10.9212	19.5182	797.155	23.5061	950.328	5790.13
1308	23.5539	36.1787	1501.96	42.9054	1001.66	5044.43
1309	30.0416	8.40315	3273.96	33.8438	723.33	2287.27
1310	15.1128	6.47891	863.042	41.927	293.915	4486.53
1311	22.1727	31.7241	1570.52	51.6528	728.708	5440.99
1312	21.1796	7.53681	495.912	26.4034	216.194	2499.47
1313	24.3579	61.9414	496.765	138.74	346.647	3260.7
1314	30.0844	41.9971	1112.71	100.648	527.738	3202.78
1315	25.1367	32.9564	568.22	62.8659	595.154	5742.64
1316	36.9679	10.8835	408.391	64.7139	224.762	2163.73
1317	50.6894	40.955	762.579	133.474	577.718	3399.97
1318	28.4033	25.2323	448.026	44.1368	527.645	2116.95
1319	8.43352	12.3331	1246.79	13.4373	387.197	3570.01
1320	24.1197	15.8635	549.566	47.5911	520.225	1862.43
1321	70.5432	65.8885	531.479	47.9566	493.163	3045.4
1322	8.40832	32.0443	823.205	15.0679	849.734	2664.76
1323	3.01197	38.9478	2420.46	29.6228	472.173	9090.53
1324	3.77316	19.2037	1043.76	1.98613	690.644	4558.83
1325	9.90548	30.6362	644.277	33.543	581.381	4354.46
1326	13.7139	11.7112	1200.5	13.2539	323.662	3456.09
1327	2.43429	8.3408	167.298	4.37	1727.21	4188.66
1328	4.44343	73.0196	219.589	81.8508	1375.28	3458.12
1329	2.848	40.428	249.78	9.7012	2207.67	5782.58
1330	3.77371	39.3744	336.721	1.1424	684.269	1434.3
1331	4.22857	82.2736	225.224	0.028	956.187	2484.68
1332	4.77257	32.1076	309.767	2.5148	258.146	931.102
1333	6.97829	72.0168	898.043	16.2588	89.0177	405.78
1334	4.17371	0.6908	130.933	13.6564	633.396	2674.12
1335	16.1303	85.2052	982.26	24.3704	1455.75	2446.75
1336	2.63771	74.6852	325.676	706.375	1953.11	2228.18
1337	5.00343	36.1728	405.278	5.4952	742.912	642.228
1338	4.98286	49.4936	614.514	22.5108	1931.08	3508.68
1339	4.23314	7.0952	116.621	0.8932	3693.11	1438.87
1340	5.41943	104.754	877.488	18.0336	5825.8	5117.59
1341	3.33029	34.0096	280.554	12.7772	316.398	3764.58
1342	14.5371	205.084	698.95	53.6616	6948.71	4279.71
1343	5.38286	147.026	672.334	48.8204	983.694	3545.45
1344	7.06286	160.792	1408.87	7.6172	7015.04	1799.82
1345	10.3566	36.2032	1462.75	40.9166	1571.99	2489.71
1346	6.31771	387.718	448.022	1.4272	1174.68	965.962
1347	4.83429	25.2856	938.555	7.55	5672.64	4273.64
1348	5.776	73.1136	1409.01	7.4756	1852.07	3032.6
1349	3.88343	27.2828	653.48	10.6264	2617.99	3521.28
1350	11.2846	76.6408	911.313	72.972	3088.73	4541.53
1351	3.52686	31.834	948.504	6.6472	1503.57	5691.06
1352	6.28571	62.0716	2297.62	6.0532	1853.48	3050.41
1353	4.54857	6.7708	581.368	36.4976	1420.96	3860.12
1354	6.14857	0	334.717	62.3928	889.777	3981.96
1355	7.78743	5.3148	418.566	61.934	1181.19	4968.27
1356	2.98743	14.6944	1061.74	12.6548	5234.87	2780.73
1357	28.9463	184.521	443.445	54.1332	2533.54	5652.62
1358	8.49143	19.0948	729.556	52.4536	1469.18	5953.79
1359	4.44114	19.2692	836.692	229.887	3087.39	6172.66
1360	3.43543	12.0808	1053.66	10.5988	1396.62	5350.41
1361	5.23886	24.51	489.692	5.1128	1478.04	5025.55
1362	6.66286	9.83	1445.16	8.6884	1683.35	2625.41
1363	2.656	39.8972	43.82	2.526	473.615	3280.45
1364	11.7417	65.43	96.8056	46.7342	1521.2	4653.37
1365	2.34971	47.4432	5.2488	1.9932	450.684	1851.7
1366	2.85029	23.5696	507.926	13.7088	931.353	3085.38
1367	4.79086	11.4916	395.878	25.6848	830.749	1913.78
1368	10.2286	58.6184	190.592	41.2296	1035.58	3187.51
1369	51.8354	13.5012	350.223	210.952	1012.52	5150.79
1370	17.1634	3.9332	238.11	58.4676	985.62	3445.17
1371	12.08	21.0076	463.768	60.6308	1138.05	3854.94
1372	6.48	563.701	1050.91	57.4164	1442.53	8383.57
1373	45.2475	8.6724	559.605	35.622	416.222	2875.8
1374	68.5721	57.1144	187.786	202.86	1132.63	2501.17
1375	75.1617	14.6832	1167.87	105.804	1060.82	2399.38
1376	15.1155	6.0428	565.869	37.2724	1428.12	3783.37
1377	52.1958	52.9964	649.91	94.212	997.338	3017.86
1378	31.8284	13.9528	522.063	64.7612	229.658	3644.41
1379	15.9384	29.9492	435.433	71.1356	1750.48	3645.03
1380	16.9857	19.464	690.306	65.4552	1047.18	6284.7
1381	21.0451	18.8088	418.599	97.672	203.207	4755.15
1382	36.0792	18.2968	272.427	65.7988	899.4	2292.03
1383	51.264	22.4256	660.549	260.123	563.546	3389.94
1384	29.6722	104.537	425.928	127.57	1214.23	3248.01
1385	34.4422	27.0788	258.209	43.306	397.855	2353.72
1386	14.5787	20.414	512.52	42.542	1380.38	3690.69
1387	55.4763	3.8772	361.496	60.122	697.468	2370.81
1388	21.1089	100.343	611.141	68.9752	2162.87	2688.7
1389	21.0495	7.2868	217.332	85.306	504.013	1473.96
1390	51.4499	45.5376	405.042	194.581	1120.72	2985.78
1391	28.8185	10.9252	204.449	77.3868	295.317	2075.26
1392	49.4785	0	628.93	59.3316	735.808	3342.15
1393	39.5424	41.7004	562.474	55.9364	1511.23	3529.75
1394	23.6678	9.0476	201.015	52.1912	972.127	2698.25
1395	46.5853	30.3624	875.507	320.751	1735.56	2813.68
1396	36.7327	19.5024	294.007	223.133	1701.82	1633.43
1397	39.857	33.2996	203.935	235.528	1403.95	1789.77
1398	19.0033	15.5472	436.273	95.734	1355.12	2715.12
1399	52.7239	9.2204	342.047	109.854	1244.13	3149.01
1400	51.0935	35.196	683.239	181.015	1630.57	2676.02
1401	23.78	32.3516	389.295	99.1712	2498.98	4350.72
1402	79.3278	7.282	275.854	92.2992	936.307	2171.98
1403	41.6458	11.9424	181.718	136.932	2093.61	2562.15
1404	101.003	11.6612	587.768	157.242	1986.73	3314.04
1405	35.1001	33.166	749.89	136.878	2513.46	2433.09
1406	25.6414	16.9372	235.251	142.457	2281.21	6007.47
1407	13.2387	9.984	212.256	46.4228	1473.19	3164.41
1408	26.1276	7.078	459.17	104.44	2693.67	2568.06
1409	119.864	10.4948	1884.43	193.089	954.997	4591.96
1410	17.4697	26.4036	977.021	78.9352	1985.21	4507.16
1411	32.6337	18.3056	622.872	68.608	1190.8	4496.67
1412	42.8493	29.4584	1008.14	175.01	949.396	4155.08
1413	4.0856	46.6116	236.455	10.1915	5605.94	2867.23
1414	6.5472	38.484	397.78	21.3194	1595.76	1162.36
1415	0.1944	795.394	1195.73	37.4249	5634.29	4391.15
1416	0	14.034	84.29	32.563	1578.21	1520.44
1417	0.0804	76.886	93.1564	29.2054	2246.87	1972.14
1418	0	8.948	498.731	2.61218	389.627	3796.46
1419	2.0352	22.5512	442.106	3.34534	1344.71	1639.32
1420	0.4276	21.7396	214.784	52.8003	174.726	4083.19
1421	0	32.1716	145.821	32.5759	615.684	2238.48
1422	0.23	8.5012	578.744	8.03342	576.585	1810.02
1423	0.0464	44.1748	335.158	3.15492	1072.67	2692.15
1424	1.364	0	129.29	6.8285	975.374	3030.79
1425	0.1	0	165.78	0.832383	60.6928	416.758
1426	0.8544	0	332.55	23.1632	129.377	146.02
1427	0	14.4344	144.113	3.58601	1759.25	1105.54
1428	2.5604	37.4744	229.066	3.15674	520.885	2606.31
1429	0.5368	3.452	55.4996	29.9264	458.459	3624.58
1430	0	10.7576	183.326	6.29223	2265.63	4674.21
1431	0.0828	81.93	174.463	3.82098	1496.74	5028.83
1432	1.6536	41.5904	726.906	17.592	1334.53	546.718
1433	5.4404	37.5988	419.259	8.83964	3245.03	3093.18
1434	0.6948	74.0592	175.593	3.79041	1187.5	4771.79
1435	0.2776	43.4224	196.104	4.12409	358.583	5410.45
1436	0.3684	3.3556	121.498	42.6746	552.787	2360.16
1437	0.7856	0.3112	230.95	1.62953	328.125	3334.34
1438	0.2204	63.9372	304.741	27.0904	277.38	1505.12
1439	1.158	0	142.158	2.90337	320.525	2622.37
1440	0	37.5716	178.916	21.413	1958.03	2397.7
1441	0	6.7676	261.765	38.487	157.623	2058.9
1442	0.0188	17.3188	326.406	17.722	1315.74	2643.29
1443	26.2852	68.2916	1575.18	15.0873	4888.55	2905.53
1444	2.7608	91.1588	1478.15	22.9705	8211.86	4492.51
1445	2.522	146.127	1302.7	31.6749	2253.43	9014.11
1446	1.5288	36.3564	1383.33	11.8347	1473.86	5078.33
1447	1.7872	107.109	139.398	12.879	487.704	5953.88
1448	0.1468	40.7032	504.207	32.9207	1726.84	6244.93
1449	19.842	106.759	1838.47	156.307	619.068	4012.91
1450	1.2088	49.7994	565.536	8.04288	4162.03	3610.78
1451	5.514	47.5548	904.105	10.9249	1910.28	3929.67
1452	4.504	197.026	2192.28	11.4715	3885.99	5077.1
1453	0.0352	44.376	234.332	14.6065	1889.18	4763.86
1454	0.6372	11.0532	286.185	11.5764	1253.61	3069.35
1455	2.8984	32.8912	331.694	14.363	1387.46	2452.67
1456	0	16.6212	246.927	1.95674	1267.17	2022.35
1457	0	18.4648	137.968	10.0946	1630.56	3561.99
1458	0.6076	2.1128	560.382	20.0896	595.79	2239.67
1459	8.4048	117.292	1170.88	39.1969	2510.98	4291.71
1460	1.908	26.1044	408.396	28.0531	1113.23	5293.23
1461	0	26.8968	63.0376	1.17772	681.919	2802.97
1462	4.6988	44.8588	885.821	21.7702	834.648	4660.17
1463	0.016	0.5644	412.835	53.5733	586.564	1160.88
1464	0.38	17.2696	1174.12	23.3972	1499.26	4905.93
1465	0.8824	71.3596	418.509	45.3391	889.131	4006.35
1466	0.7692	291.798	809.816	39.4637	1246.29	5189.69
1467	0.0804	37.6496	533.014	32.372	789.078	3497.04
1468	0.826	43.3536	232.533	36.1166	1410.63	3024.16
1469	2.592	151.799	793.105	15.3688	1489.18	4216.82
1470	1.5696	33.4804	395.88	20.631	1756.46	1616.24
1471	0.1356	101.048	709.775	21.0059	2899.78	2578.56
1472	2.53	36.6308	561.482	32.6958	1061.99	1661.87
1473	2.8972	49.856	431.176	49.0633	1195.92	2068.49
1474	29.8272	47.8456	277.819	119.075	1405.65	1964.72
1475	14.9284	45.3768	183.55	102.053	1425.25	1904.22
1476	11.3592	20.5416	354.38	38.0172	948.233	2771.23
1477	27.97	15.176	217.855	122.49	656.691	2173.5
1478	0.2036	77.6608	337.934	21.4833	1596.51	2754.31
1479	36.0412	37.0952	155.845	146.082	1161.5	1590.09
1480	71.6408	17.7356	225.394	76.7167	779.993	1146.31
1481	107.446	32.2424	440.618	117.061	502.621	2455.03
1482	56.7796	32.4932	373.875	129.167	1479.5	938.661
1483	27.9816	8.5448	231.968	155.602	1889.3	1244.83
1484	1.8204	20.9488	1108.9	23.9741	2275.98	2921.78
1485	36.7792	16.5696	318.281	141.297	1325.97	1482.79
1486	20.8796	28.5168	273.14	89.7611	958.759	2056.76
1487	1.5636	38.268	522.054	36.4015	3735.45	3626.85
1488	38.7732	10.2988	276.961	127.413	1275.66	1566.4
1489	14.364	15.4848	193.875	30.1857	1164.87	2131.02
1490	90.1564	6.8872	321.403	127.723	1071.8	1230.09
1491	80.7368	21.6288	312.807	244.905	1630.54	1903.59
1492	20.7572	23.664	291.768	114.065	512.782	2030.7
1493	46.6388	20.9904	279.699	110.174	1010.73	1141.32
1494	32.0532	0.3708	66.0244	83.6426	520.122	2411.28
1495	55.7416	8.9892	282.8	127.978	902.514	3100.33
1496	105.519	12.1096	885.337	135.616	554.768	761.703
1497	26.5188	18.6188	188.534	117.479	701.624	2404.87
1498	22.7608	13.6976	400.282	60.3946	787.182	1767.28
1499	7.5124	36.1636	352.938	62.9165	1139.35	1603.28
1500	32.958	16.098	1256.45	38.5547	831.819	1705.75
1501	2.6188	28.7092	983.655	41.12	1059.08	2738.56
1502	44.0028	20.2116	308.55	106.408	1164.49	2178.64
1503	75.688	10.1668	251.067	139.425	876.591	1458.6
1504	9.0572	27.2284	450.017	56.7298	474.78	1559.93
1505	14.3	64.2124	394.998	153.921	1296.01	3405.71
1506	54.3056	11.4548	338.53	45.4727	275.073	1586.86
1507	10.1572	9.0216	470.082	33.3208	1023.9	2740.52
1508	23.7792	18.0592	246.292	93.6537	719.461	2649.67
1509	51.2856	13.806	230.304	78.08	892.893	2962.33
1510	13.7476	11.5616	294.077	62.7953	1033.77	2949.43
1511	2.016	6.3872	797.584	14.9246	1044.15	2242.2
1512	5.7	58.4536	1472.19	83.0096	1865.41	7971.28
1513	2.8708	100.561	3833.36	29.2645	1096.31	3880.19
1514	0.262	10.7188	553.414	22.1592	734.069	750.958
1515	4.7544	10.0568	334.501	14.4668	373.642	1112.44
1516	2.1784	34.8302	139.655	2.7114	1758.38	2133.12
1517	0.504	4.9404	131.94	28.618	1414.28	3949.38
1518	6.7856	11.0768	509.635	8.1604	1032.09	4847.89
1519	2.3224	47.924	217.33	113.093	2421.88	5628.08
1520	3.6456	14.818	535.428	1.5072	856.362	957.521
1521	1.326	32.7448	206.444	21.4544	795.861	6104.32
1522	7.0624	0.2592	279.296	39.1804	600.77	3516.9
1523	0.15	0	249.629	179.354	905.941	3633.65
1524	0.5692	4.1692	369.61	16.1284	974.761	702.424
1525	1.0132	10.3468	493.114	2.814	490.668	4182.66
1526	0.4552	1.856	200.376	6.298	1607.67	2859.55
1527	1.1712	10.948	199.067	2.2608	2230.77	4862.18
1528	2.6092	38.8944	1594.66	9.57	2058.24	3499.91
1529	0.9716	0	269.303	4.4612	516.829	3042.26
1530	0.8552	0	586.95	29.9372	1792.73	2791.65
1531	4.526	0	349.266	2.9692	1543.75	1229.78
1532	0	6.2256	227.568	3.0888	1031.43	4298.81
1533	0	6.7836	407.346	3.6312	2282.61	3339.58
1534	1.1484	15.6536	808.347	10.1248	1822.31	3355.09
1535	2.322	23.3784	550.547	6.215	3299.43	8996.71
1536	0.7288	21.8988	976.833	7.9488	2638.28	6385.39
1537	0	0	415.547	40.02	1301.38	4525.07
1538	0.3596	0	565.821	62.0624	741.865	2503.27
1539	1.3184	0.866	1345.37	47.8848	1189.77	2368.99
1540	3.3432	25.014	708.398	30.8428	968.658	8448.11
1541	0.076	2.1576	547.092	43.3836	985.404	1530.84
1542	1.3368	0	499.743	33.8024	871.305	1512.76
1543	1.166	11.9276	333.211	25.5304	1449.72	286.992
1544	1.758	72.096	252.857	13.27	3015.82	3704.94
1545	2.4576	33.064	333.233	620.398	1231.68	2434.94
1546	2.074	36.4816	278.96	49.29	2118.23	2576.73
1547	3.2832	53.7192	687.288	11.3936	2120.72	2628.26
1548	0	34.8284	467.423	36.59	2032.66	2377.56
1549	1.9588	41.5156	119.976	4.636	1692.05	4185.29
1550	0.3588	97.0608	343.271	2.8468	1555	2884.38
1551	8.3672	27.0516	271.013	41.1268	1264.26	4648.71
1552	2.89	38.7872	628.864	21.7412	1554.82	3616.41
1553	0.0152	9.9468	239.541	4.1008	1126.48	3275.38
1554	2.2982	11.6516	388.994	18.0352	2031.82	1461.82
1555	1.422	35.4232	728.914	10.6296	1573.57	4171.45
1556	0	4.5984	312.378	9.6708	2192.27	1841.55
1557	2.7804	14.1012	340.362	9.2884	955.224	4469.92
1558	0	18.2776	203.052	8.4408	2031.99	2840.09
1559	0	24.3952	188.024	30.8532	2047.83	2036.4
1560	8.3572	13.6788	250.505	5.5176	1060.4	1833.11
1561	6.0664	9.9608	618.229	15.4168	1162.58	4264.16
1562	1.6864	33.9632	796.086	9.1536	2303.78	1828.41
1563	5.6724	102.333	1612.36	13.112	4804.48	3559.52
1564	0.1224	53.6536	222.432	5.8476	2067.57	4341.89
1565	2.0376	45.768	403.315	85.5748	2612.96	5337.61
1566	0.1844	18.9552	434.129	22.0656	2659.42	2750.35
1567	6.058	59.8276	346.6	5.5796	1631.08	2674.68
1568	0.5636	11.3132	293.889	11.0856	1343.13	2988.53
1569	0	20.5404	249.36	26.7572	1735.76	1688.97
1570	3.6696	17.0336	437.324	7.9256	918.158	3247.64
1571	0	19.0236	414.036	31.28	1583.79	1523.7
1572	0	0	260.647	0.4312	1059.83	1439.82
1573	5.2744	32.7102	921.407	17.0474	1771.03	2179.68
1574	0.2188	80.5644	645.726	21.0768	1932.14	4022.36
1575	1.3712	41.8468	912.885	22.8956	1448.55	4681.98
1576	0.2396	14.3608	603.639	8.5328	1609	2830.71
1577	0	42.946	454.943	10.3956	2870.6	1973.47
1578	0	10.4852	229.029	9.0876	2394.78	3673.78
1579	53.7112	26.3464	824.152	128.344	4002.62	3188.03
1580	5.3656	17.4028	678.053	51.2604	1772.39	5525.85
1581	16.5004	0	467.018	48.4352	2175.88	3043.05
1582	44.2336	21.3944	408.389	101.682	2094.92	3539.15
1583	71.886	22.7932	405.675	100.744	1435.22	2439.5
1584	52.7856	27.9744	610.426	72.7808	1145.12	3207.5
1585	29.5888	19.6212	696.381	66.6316	1011.73	2302.29
1586	57.708	54.15	312.87	188.348	1803.97	2942.85
1587	15.1816	19.7132	326.556	60.3468	875.308	2970.47
1588	3.9172	62.204	684.217	92.2136	1027.35	5029.2
1589	29.9176	217.579	931.039	63.4268	2147.43	1751.66
1590	4.3076	11.6508	332.667	11.5888	1855.45	2154.7
1591	19.98	61.9176	296.414	123.684	1336.07	2489.26
1592	18.535	8.9516	678.914	52.3504	1881.69	3026.07
1593	60.8412	34.2244	282.43	47.4616	1420.99	2835.31
1594	43.528	26.4224	510.448	97.5632	2172.09	2375.91
1595	13.32	66.1492	391.977	56.7004	2086.49	3997.38
1596	0.0744	20.7724	450.49	33.7648	2184.63	3204.83
1597	16.1104	12.002	607.517	68.2572	1462.06	2948
1598	5.08	21.1892	278.556	47.474	2034.63	2773.95
1599	16.2908	20.894	357.674	55.904	1175.31	1917.1
1600	27.1856	9.4076	227.756	79.0456	1046.4	2946.86
1601	23.6968	59.174	964.75	56.7592	2518.4	4327.22
1602	1.01	45.1276	247.351	41.0384	2449.09	2921.99
1603	14.4172	32.4612	560.301	160.713	1065.5	3783.16
1604	15.916	24.3532	929.845	80.0172	2157.78	3405.96
1605	34.2988	22.122	1023.07	87.8588	1506.71	4515.35
1606	69.1628	34.0404	934.085	170.091	1412.73	2747.07
1607	0	44.8356	1414.89	26.7492	1391.56	5191.71
1608	0.9312	20.5452	806.175	56.1744	2446.67	2468.96
1609	4.3132	64.67	1156.14	94.7712	1430.38	4647.08
1610	119.942	18.9588	1020.16	136.085	2467.3	1769.51
1611	57.346	26.3792	973.033	138.116	973.096	3758.95
1612	4.2608	34.8968	3688.48	22.9208	2073.12	3577.86
1613	114.81	203.32	623.806	172.794	1400.98	2435.33
1614	21.3984	6.048	478.142	19.1788	1579.84	691.451
1615	22.302	14.2992	1445.22	102.866	1072.21	1490.71
1616	11.6612	11.4144	530.296	71.894	1714.02	2724.6
1617	19.2388	31.6988	568.514	89.4776	2788.72	1787.11
1618	48.374	3.1148	402.971	87.6144	1711.59	1856.78
1619	0.3184	36.5456	482.779	22.4196	2435.54	2524.59
1620	47.2568	34.292	1201.53	70.8444	2886.29	2701.66
1621	52.2784	56.8268	393.534	67.6928	2906.92	2661.27
1622	78.7396	27.5988	997.537	74.9968	3497.52	2130.71
1623	146.264	27.5336	1728.28	38.1672	3055.59	2347.88
1624	103.074	49.4932	893.824	63.2232	1736.59	2318.59
1625	95.4808	21.074	1296	44.0064	2859.42	3064.58
1626	165.345	70.9052	862.69	44.0304	3527.71	3303.48
1627	86.7956	11.6328	782.174	39.4204	1566.2	1716.12
1628	50.1514	121.883	335.135	7.1762	3978.54	652.875
1629	40.2204	9.5112	347.046	32.5784	649.21	1106.94
1630	81.2932	27.4384	698.15	50.6108	1456.49	2072.27
1631	91.4744	101.922	877.343	122.913	2231.82	3324.96
1632	96.7972	79.9824	1496.74	65.4268	3108.55	2709.16
1633	60.382	93.2112	623.401	58.6956	1704.63	1906.81
1634	54.5112	49.3552	519.691	55.6856	1499.37	2108.09
1635	32.5136	55.6248	554.327	44.1616	1761.54	2031.73
1636	35.222	41.4928	290.381	53.4552	2572.25	1660.28
1637	24.2268	35.7642	463.736	54.419	1026.2	2006.4
1638	46.5312	23.0396	841.398	44.0156	1269.84	2171.33
1639	91.5272	10.2176	826.626	54.1	1528.78	1974.5
1640	59.9828	179.346	887.21	32.6372	2014.63	2917.07
1641	103.883	93.1516	651.248	51.8	1535.5	4543.01
1642	91.3196	20.778	861.422	70.412	1405.17	3888.93
1643	93.0072	40.1204	1314.26	65.4384	3046.2	3080.04
1644	64.404	60.9236	2265.43	73.0528	1926.31	3333.72
1645	59.0836	65.458	646.916	68.1072	3103.31	2747.06
1646	85.0248	186.692	2162.05	91.0554	1450.84	3044.87
1647	82.8748	31.1324	301.795	72.3144	1568.37	3358.03
1648	59.1888	172.238	1151.28	74.828	2766.48	5153.94
1649	72.8288	49.9748	640.685	108.353	3427.29	5707.64
1650	36.486	102.254	1005.38	39.9244	1644.39	7568.08
1651	25.05	172.892	305.185	150.474	3733.28	6580.63
1652	56.948	85.2844	1026.22	114.097	5391.02	6620.15
1653	82.3692	25.7088	913.773	96.0336	3308.92	5237.69
1654	61.2004	64.3052	373.724	140.342	3704.09	6309.49
1655	46.5972	41.6692	335.978	53.312	722.29	5504.03
1656	29.2616	1.58	392.904	121.054	2676.39	6524.01
1657	60.9348	66.7204	1006.77	60.3244	3089.83	4288.12
1658	23.0076	64.966	462.096	70.2696	1392.52	4999.67
1659	29.1816	54.3012	1638.77	58.9228	1298.39	4973.78
1660	29.7484	25.7636	908.239	62.9376	557.44	4012.46
1661	91.2988	129.055	859.268	116.424	872.164	5206.84
1662	65.6016	94.1732	1060	66.6756	992.687	3861.18
1663	80.556	150.94	510.622	139.781	1773.42	4920.98
1664	36.9648	114.424	688.114	26.6692	473.375	5667.98
1665	150.108	145.422	1099.92	66.472	389.65	3718.61
1666	109.073	180.785	1417.02	69.0872	1322.74	4604.56
1667	14.3252	75.7284	1241.73	52.4688	1074.56	3160.37
1668	24.0872	158.53	798.55	59.078	2005.37	5520.76
1669	73.2892	176.449	781.094	73.94	2844.36	4329.89
1670	31.2756	43.4792	1244.28	60.7036	1293.76	1452.63
1671	49.7672	29.2384	820.376	129.654	405.408	1724.66
1672	36.8392	145.252	1119.76	102.539	999.902	1195.72
1673	29.7264	28.9332	1446.12	56.2644	915.602	1506.36
1674	27.5256	32.3672	679.939	86.946	1222.3	1264.23
1675	44.5412	61.414	619.004	25.388	477.562	1043.91
1676	37.5964	22.262	954.322	42.0612	599.974	659.266
1677	11.0044	32.4096	774.731	41.44	793.782	1025.77
1678	39.5578	22.7778	1211.53	42.5618	854.119	1341.26
1679	26.4712	54.7748	1782.72	74.1488	1239.25	1387.13
1680	41.9248	29.6988	1007.16	74.1352	1090.86	1241.18
1681	48.04	60.7588	1121.1	125.956	525.47	1374.9
1682	31.7168	19.996	447.819	88.4096	769.315	1059.73
1683	30.8056	45.1372	586.01	70.1172	596.403	1314.39
1684	64.1756	67.1492	601.305	130.786	713.039	1108.79
1685	29.4412	28.448	1003.77	82.0208	1444.32	864.477
1686	18.4204	85.8364	492.311	81.4404	666.147	1473.34
1687	40.171	60.0774	878.125	58.9252	920.592	1124.37
1688	19.4752	20.5664	499.786	54.604	775.118	1165.55
1689	61.3292	42.3772	710.532	93.524	918.518	819.86
1690	29.1432	20.698	916.268	97.3804	1171.49	1848.78
1691	53.4112	48.856	2219.44	87.1068	1700.06	1303.03
1692	11.7564	30.288	516.624	59.202	707.668	1443.13
1693	37.86	21.8564	1003.41	52.5056	1046.04	1278.88
1694	12.0232	38.5224	380.608	113.604	526.729	1446.89
1695	49.672	127.406	706.07	72.5884	761.484	1602.16
1696	20.3538	19.7994	762.555	67.5688	879.865	1564.6
1697	14.9224	23.1016	554.706	55.8684	546.275	1115.91
1698	10.2484	45.4956	722.722	148.358	1412.97	2016.71
1699	6.1472	36.6864	1146.5	63.9176	734.98	1337.64
1700	10.932	40.6008	942.893	92.594	738.162	1765.28
1701	47.7444	42.5516	846.611	99.2752	508.009	1799.16
1702	21.6428	18.7408	1706.32	58.1932	1986.97	1439.09
1703	11.4612	12.724	2036.93	59.7088	1653.4	1456.42
1704	42.1912	25.4196	516.072	57.8956	434.925	1243.41
1705	27.6728	39.2848	1769.11	98.3086	1277.87	2203.85
1706	15.162	33.0848	1335.71	107.679	881.787	1144.19
1707	22.3192	111.785	2579.17	46.9548	1290.84	2116.55
1708	9.1952	48.0324	1271.59	75.8524	984.336	1436.86
1709	28.136	69.4508	764.73	57.5544	398.133	1886.8
1710	19.0956	211.033	501.493	135.178	727.207	3258.89
1711	16.2436	22.1712	276.268	102.344	682.524	1453.41
1712	31.5836	23.9048	382.488	61.194	282.145	1532.05
1713	16.784	10.4228	472.957	41.1664	513.624	1763.93
1714	20.3158	26.4452	945.775	114.619	974.718	2063.69
1715	19.9268	11.9632	422.933	60.5572	580.079	1078.77
1716	10.354	132.514	800.389	116.418	543.603	2742.54
1717	20.6552	41.1932	753.302	71.7336	730.374	1446.55
1718	20.826	47.5464	1279.04	64.3264	965.259	2029.5
1719	28.2912	46.908	619.274	168.708	687.1	1636.31
1720	10.1	24.65	1691.5	74.7576	893.842	1938.38
1721	17.4188	40.244	557.927	45.2988	618.56	1773.48
1722	23.5952	37.5292	1418.31	47.8792	549.333	1499.4
1723	17.7112	15.1304	467.415	41.7536	336.635	1665.2
1724	3.1832	19.8032	1180.91	24.9176	1609.51	2660.57
1725	4.568	43.1408	243.73	9.9376	1417.69	2890.91
1726	32.4224	29.8772	619.184	126.87	1636.23	1428.57
1727	19.2228	31.7628	577.617	55.2392	1572.54	1084.07
1728	47.16	5.186	431.168	51.584	791.75	1179.72
1729	24.5244	5.3284	394.528	36.2044	764.431	1177.06
1730	36.188	17.064	550.986	121.996	562.757	1913.64
1731	20.2204	7.9656	529.058	69.6052	1282	1507.12
1732	25.0556	15.6332	453.671	60.1308	728.373	831.538
1733	27.2068	10.91	414.995	115.128	656.589	2130.09
1734	46.5868	14.5656	947.116	117.683	1114.52	2175.7
1735	15.1332	6.67	769.872	71.5212	894.319	1795.48
1736	10.8872	9.6852	252.657	100.065	809.741	1756.47
1737	58.3212	12.034	767.644	124.467	950.605	1594.38
1738	22.8684	12.488	497.715	88.7936	451.14	1450.04
1739	33.9848	11.6436	760.194	75.7496	906.751	1054.56
1740	25.7628	29.3396	314.939	88.316	1694.54	1267.89
1741	48.4092	18.9024	662.479	92.7004	1109.07	2042.6
1742	72.9358	8.0426	373.998	69.3872	731.151	1529.43
1743	30.206	23.1696	1041.23	59.5412	1378.04	1551.97
1744	16.9312	9.7248	343.419	106.043	1545.41	1853.32
1745	36.0852	4.1888	559.513	44.2508	1053.25	2219.21
1746	14.0932	17.1888	956.37	68.3656	855.754	2528.49
1747	25.74	12.5348	448.845	69.7688	790.054	1517.04
1748	15.3132	4.9008	678.385	56.2872	1678.35	1974.66
1749	54.6376	2.7128	374.906	101.227	637.009	1282.24
1750	26.3996	7.0188	447.878	74.2852	1256.77	1362.52
1751	9.6822	8.369	260.447	52.1042	976.038	1932.74
1752	38.9972	6.8812	306.829	80.8756	524.618	1078.76
1753	26.2272	11.3388	461.083	58.7732	1224.87	2308.51
1754	22.4444	8.9256	416.97	101.882	764.156	1914.44
1755	48.0052	11.5732	415.175	111.996	935.347	2330.26
1756	32.8656	21.5972	698.086	109.337	1037.65	2123.71
1757	36.208	11.6288	510.014	73.3932	979.906	1596.02
1758	19.232	18.4992	400.92	77.9804	1161.74	1577.32
1759	19.5028	43.4836	375.532	92.3732	913.18	1957.35
1760	24.7744	13.555	668.959	91.8026	587.695	2764.41
1761	22.5056	22.7968	1117.12	101.615	1564.74	1976.88
1762	25.8012	18.6664	849.581	137.396	669.335	2061.38
1763	22.7516	13.7008	459.686	43.5664	1449.18	1340.54
1764	5.5244	27.58	988.406	30.7772	617.944	2871.36
1765	95.2064	5.8024	778.354	89.622	1492.96	1742.8
1766	25.0684	6.8464	441.605	55.2696	1266.55	1499.17
1767	27.6608	6.526	474.09	53.512	1138.14	1558.65
1768	23.0604	31.2168	499.778	73.862	1225.42	2061.11
1769	2.1612	15.4402	1019.8	4.3846	1211.96	846.399
1770	25.5208	20.9156	235.381	60.3484	923.1	2083.06
1771	24.1756	11.3168	779.949	82.1584	1343.6	1267.86
1772	1.5292	13.944	628.927	4.4396	1616.58	1755.14
1773	2.6824	9.498	559.976	3.3904	1127.23	1424.3
1774	5.0348	20.3428	958.969	3.872	1423.55	1172.07
1775	30.666	7.6648	422.636	58.3848	1133.92	1388.31
1776	15.2532	7.4648	537.055	43.5684	1709.82	2022.06
1777	7.2212	26.8994	284.222	34.101	948.027	1566.56
